# Supplementary material for: Yeast β-glucan supplementation lowers insulin resistance without altering microbiota composition compared with placebo in subjects with type II diabetes: a phase I exploratory study
Source: Br J Nutr. 2024 Oct 23;132(9):1161–72. doi: 10.1017/S0007114524002526 (PMC11617109; doi:10.1017/S0007114524002526)
Supplement: Cronin et al. supplementary material 2 — Cronin et al. supplementary material [file S0007114524002526sup002.xlsx]

## Sheet: Sheet1
	Group	Treatment	Time	Individual	Weight	BMI	HbA1c	Fasting_Glucose	Alkaline_Phosphatase	Gamma_Glutamyl_Transferase	ALT	Total_Protein	Albumin	Bilirubin	AST	LDL	Triacyglyceride	Non_HDL_Cholesterol	Total_Cholesterol	HDL	Osteocalcin	IL_6	TNFa	Fasting_Insulin	Homa_IR
FMD002.T1	Beta_Glucan_0	Beta_Glucan	0	FMD002	80.6	30.71	NA	6.5	68	30	41	69	42	7	37	1.9	1.6	2.4	3.5	1.1	530.185	2.46	18.5	72.3	3.48111
FMD002.T2	Beta_Glucan_4	Beta_Glucan	4	FMD002	79.6	30.33	NA	6.2	66	25	25	25	45	8	44	1.6	1.3	2.1	3.2	1.1	652.523	7.79	15.6	95.4	4.38133
FMD002.T3	Beta_Glucan_8	Beta_Glucan	8	FMD002	80.8	30.79	39	6.2	66	32	47	70	41	5	35	2.2	2.1	3	4.1	1.1	565.445	2.22	14.7	196	9.00148
FMD003.T1	Beta_Glucan_0	Beta_Glucan	0	FMD003	83.2	28.79	44	5.6	57	37	61	66	38	18	51	2.7	1.9	3.2	4.5	1.3	1137.16	1.35	12.2	53.5	2.21926
FMD003.T2	Beta_Glucan_4	Beta_Glucan	4	FMD003	NA	NA	NA	9	62	42	91	69	42	20	66	NA	NA	NA	5.1	NA	977.812	2.2	14.7	35.8	2.38667
FMD004.T1	Beta_Glucan_0	Beta_Glucan	0	FMD004	72.4	21.98	65	7.6	191	174	119	73	42	13	40	1.9	0.6	2.1	3.4	1.3	0	NA	NA	NA	NA
FMD004.T2	Beta_Glucan_4	Beta_Glucan	4	FMD004	73.4	22.28	NA	5.4	113	41	31	73	47	14	27	1.7	0.5	1.9	3.5	1.6	1617.46	4.83	13.4	173	6.92
FMD005.T1	Beta_Glucan_0	Beta_Glucan	0	FMD005	105	31.01	45	5.5	48	19	20	73	41	12	26	1.8	1.3	2.4	3.4	1	800.942	2.9	17.2	110	4.48148
FMD005.T2	Beta_Glucan_4	Beta_Glucan	4	FMD005	105	31.01	46	5.2	47	22	21	71	40	11	24	1.5	1.4	2.2	3.1	0.9	1636.3	3.27	22.6	108	4.16
FMD005.T3	Beta_Glucan_8	Beta_Glucan	8	FMD005	84.4	29.2	47	5.3	60	40	51	66	38	13	34	3	2.1	3.7	4.9	1.2	1150.12	3.33	15.6	80.3	3.15252
FMD006.T1	Beta_Glucan_0	Beta_Glucan	0	FMD006	118.8	44.17	48	6.1	175	65	34	76	41	14	29	3	1.2	3.4	4.6	1.2	272.245	5.7	17.9	45	2.03333
FMD006.T2	Beta_Glucan_4	Beta_Glucan	4	FMD006	118.6	44.1	47	6.8	146	51	34	71	37	11	30	2.5	1.2	2.9	4	1.1	537.655	3.59	15.7	55.5	2.79556
FMD006.T3	Beta_Glucan_8	Beta_Glucan	8	FMD006	74	22.46	67	7.8	117	28	33	72	44	13	23	2	0.4	2.1	3.6	1.5	515.783	4.67	15.2	33.1	1.91244
FMD007.T1	Beta_Glucan_0	Beta_Glucan	0	FMD007	77	32.05	42	4.7	48	13	22	69	41	9	29	2.4	0.9	2.6	4.5	1.9	658.138	5.29	15.6	170	5.91852
FMD007.T2	Beta_Glucan_4	Beta_Glucan	4	FMD007	77.6	32.3	43	4.8	50	15	18	73	44	11	28	2.8	1	3.3	5.3	2	696.94	4.52	17.5	188	6.68444
FMD007.T3	Beta_Glucan_8	Beta_Glucan	8	FMD007	105.6	31.19	43	5.3	44	22	21	71	40	13	23	1.5	1.5	2.1	3	0.9	805.597	3.33	15.2	51.8	2.03363
FMD008.T1	Beta_Glucan_0	Beta_Glucan	0	FMD008	100.2	34.07	46	6.2	95	78	55	75	40	7	31	4	1.5	4.4	5.7	1.3	645.567	2.48	16.2	79.7	3.6603
FMD008.T2	Beta_Glucan_4	Beta_Glucan	4	FMD008	101.2	34.41	NA	6.8	87	72	49	72	41	8	30	4.7	1.2	5.3	6.6	1.3	1058.79	2.66	16	104	5.23852
FMD008.T3	Beta_Glucan_8	Beta_Glucan	8	FMD008	77.6	32.3	43	5	53	15	21	77	43	9	26	2.6	1.1	3.1	5	1.9	949.183	2.31	16.3	68.3	2.52963
FMD009.T1	Beta_Glucan_0	Beta_Glucan	0	FMD009	142.2	56.96	40	4.9	62	35	17	75	38	11	18	2.9	0.8	3.3	4.5	1.2	866.855	2.21	17.6	631	22.903
FMD009.T2	Beta_Glucan_4	Beta_Glucan	4	FMD009	143	57.28	43	4.3	61	33	24	75	39	9	23	2.9	0.7	3.4	4.6	1.2	688.885	2.55	11.9	532	16.9452
FMD009.T3	Beta_Glucan_8	Beta_Glucan	8	FMD009	102.2	34.75	46	6.8	92	84	46	73	40	9	28	4.5	1.8	5.1	6.3	1.2	665.155	2.9	15.6	82.3	4.14548
FMD011.T1	Beta_Glucan_0	Beta_Glucan	0	FMD011	87.2	29.48	58	7	81	34	26	71	43	6	24	2	3.5	3	4.5	1.5	1917.63	5.77	16	170	8.81481
FMD011.T2	Beta_Glucan_4	Beta_Glucan	4	FMD011	88.6	29.95	62	6.3	80	33	22	71	44	4	22	2	4.1	3.5	4.8	1.3	2617.19	4.71	14.6	391	18.2467
FMD011.T3	Beta_Glucan_8	Beta_Glucan	8	FMD011	144.3	57.8	41	4.4	60	34	18	74	36	11	18	2.7	1	3.2	4.3	1.1	5242.19	4.86	15.6	96.6	3.14844
FMD012.T1	Beta_Glucan_0	Beta_Glucan	0	FMD012	NA	NA	46	5.6	93	95	46	81	47	16	36	NA	NA	NA	NA	NA	1521.61	2.65	12.2	110	4.56296
FMD012.T2	Beta_Glucan_4	Beta_Glucan	4	FMD012	91.6	29.57	NA	5.5	84	102	53	82	47	13	44	2.9	1.6	3.4	5.1	1.7	1104.02	6.27	6.9	207	8.43333
FMD012.T3	Beta_Glucan_8	Beta_Glucan	8	FMD012	88.5	29.91	62	7.9	80	34	22	73	44	5	22	2.2	4	3.6	4.9	1.3	1105.95	5.22	21.1	37.3	2.18274
FMD013.T1	Beta_Glucan_0	Beta_Glucan	0	FMD013	96.8	33.49	44	4.5	76	21	26	71	44	5	27	3.1	3.6	4.4	5.4	1	NA	2.7	13.7	191	6.36667
FMD013.T2	Beta_Glucan_4	Beta_Glucan	4	FMD013	95.8	33.15	NA	5.2	76	25	33	74	46	6	28	2.9	2.2	4.1	5.2	1.1	1473.02	3.47	13	160	6.16296
FMD013.T3	Beta_Glucan_8	Beta_Glucan	8	FMD013	91.2	29.44	42	6.6	83	91	44	80	43	13	38	2.6	1.1	3	4.6	1.6	1348.9	3.3	12.5	76.8	3.75467
FMD014.T1	Beta_Glucan_0	Beta_Glucan	0	FMD014	86	36.2	73	8.5	112	51	35	71	42	6	19	3.3	1.9	3.9	4.8	0.9	3219.19	4.13	15.2	76.8	4.83556
FMD014.T2	Beta_Glucan_4	Beta_Glucan	4	FMD014	86.6	36.47	66	7.7	97	39	24	70	42	8	17	3.1	2	3.8	4.6	0.8	3041.03	4.29	16.9	77.6	4.42607
FMD014.T3	Beta_Glucan_8	Beta_Glucan	8	FMD014	95.2	32.94	46	5.5	78	26	39	77	48	7	29	3.2	2.3	4.2	5.4	1.2	2617.19	3.73	16.4	70.8	2.88444
FMD015.T1	Placebo_0	Placebo	0	FMD015	103.6	38.52	48	6.6	118	37	31	71	40	8	NA	1.9	1.4	2.5	3.5	1	1477.61	1.96	16.6	160	7.82222
FMD015.T2	Placebo_4	Placebo	4	FMD015	104.2	38.74	47	7.2	104	38	31	72	41	11	26	1.9	2	2.9	3.9	1	1816.47	2.31	65.9	123	6.56
FMD015.T3	Placebo_8	Placebo	8	FMD015	103	38.3	47	7	97	34	38	73	42	13	32	1.8	1.6	2.5	3.5	1	1603.24	1.97	23.5	93	4.82222
FMD016.T1	Placebo_0	Placebo	0	FMD016	84	28.07	63	8.1	72	18	25	68	46	6	NA	2	0.8	2.5	3.4	0.9	1034.07	7.67	10.8	73.1	4.386
FMD016.T2	Placebo_4	Placebo	4	FMD016	83.6	27.93	60	8.4	70	19	25	71	47	6	16	2.2	0.9	2.7	3.6	0.9	1254.37	5.89	71.1	227	14.1244
FMD016.T3	Placebo_8	Placebo	8	FMD016	75.6	26.16	55	8.4	62	36	78	79	45	8	NA	3.5	1.7	4.2	5.6	1.4	1103.78	8.05	14.4	145	9.02222
FMD017.T1	Placebo_0	Placebo	0	FMD017	82.2	33.35	NA	NA	NA	NA	NA	NA	NA	NA	NA	NA	NA	NA	NA	NA	1946.63	1.92	14.6	25.1	NA
FMD017.T2	Placebo_4	Placebo	4	FMD017	83.4	33.84	46	6	52	27	35	69	42	4	32	2.8	2	3.7	4.9	1.2	2295.67	2.3	59.1	21.6	0.96
FMD017.T3	Placebo_8	Placebo	8	FMD017	101	32.61	49	7	45	15	21	73	40	4	17	4.7	1.8	5.7	6.9	1.2	2600.86	3.37	17.1	446.5	23.1519
FMD019.T1	Beta_Glucan_0	Beta_Glucan	0	FMD019	83.8	29	59	8.9	69	31	22	76	43	5	32	2.4	1	2.9	4.7	1.8	1012.79	3.19	15.1	118	7.77926
FMD019.T2	Beta_Glucan_4	Beta_Glucan	4	FMD019	82	28.37	63	8.1	80	27	27	83	47	7	31	1.3	0.8	1.7	3.4	1.7	1624.59	2.31	9.89	104	6.24
FMD019.T3	Beta_Glucan_8	Beta_Glucan	8	FMD019	85.6	36.05	58	7.2	112	44	32	77	47	7	23	3.2	1.5	3.9	4.9	1	1801.24	2.64	18.3	NA	NA
FMD020.T1	Placebo_0	Placebo	0	FMD020	76	26.3	57	8.4	83	31	NA	NA	NA	8	NA	3.4	1.4	4	5.3	1.3	687.395	18.5	117	41.3	2.56978
FMD020.T2	Placebo_4	Placebo	4	FMD020	76.2	26.37	55	7.6	NA	NA	NA	NA	NA	NA	46	3.6	1.5	4.4	5.7	1.3	700.638	7.74	42.7	71.8	4.04207
FMD020.T3	Placebo_8	Placebo	8	FMD020	70.1	28.81	53	6.5	82	44	56	74	43	5	46	1.7	1.1	2	3.3	1.3	933.96	5.45	20.4	155	7.46296
FMD021.T1	Placebo_0	Placebo	0	FMD021	99.2	32.02	50	5.6	NA	15	25	NA	NA	5	NA	5	1.2	5.1	6.5	1.4	924.398	6.1	17.4	276	11.4489
FMD021.T2	Placebo_4	Placebo	4	FMD021	101.4	32.74	50	6.3	44	15	19	73	41	3	17	4.9	1.6	5.7	7	1.3	2562.62	4.41	16.7	228	10.64
FMD022.T1	Placebo_0	Placebo	0	FMD022	70.2	28.85	54	6.4	80	46	64	74	42	4	65	1.6	1.2	2.1	3.5	1.4	2192.14	3.48	11.3	55.2	2.61689
FMD022.T2	Placebo_4	Placebo	4	FMD022	70.6	29.01	53	6.6	87	44	50	74	44	4	44	1.8	1.4	3.7	1.3	2.4	3107.18	2.87	17.9	84.1	4.11156
FMD022.T3	Placebo_8	Placebo	8	FMD022	111.4	34.77	48	6.9	62	30	33	7	72	44	24	3.2	1.7	3.9	5.2	1.3	987.082	6.38	13.7	112	5.72444
FMD023.T1	Beta_Glucan_0	Beta_Glucan	0	FMD023	84.4	29.9	57	4.8	103	25	37	73	42	18	30	3	2	3.8	4.8	1	2571.52	11.1	25.4	241	8.56889
FMD023.T2	Beta_Glucan_4	Beta_Glucan	4	FMD023	85	30.12	55	6.2	122	27	41	76	44	17	27	2.7	3.3	4	4.9	0.9	2275.79	6.05	18.2	173	7.94519
FMD023.T3	Beta_Glucan_8	Beta_Glucan	8	FMD023	84	29.76	53	5.3	100	28	38	74	41	23	27	2.4	3.1	3.5	4.4	0.9	908.775	3.32	11.8	67.4	2.64607
FMD024.T1	Beta_Glucan_0	Beta_Glucan	0	FMD024	85.8	28.5	60	6.2	81	55	86	66	42	12	49	2.3	1.4	3	3.7	0.7	4257.53	4.69	21.7	43.2	1.984
FMD024.T2	Beta_Glucan_4	Beta_Glucan	4	FMD024	85.8	28.5	NA	6.5	94	55	64	72	44	10	40	2.2	1.7	2.8	3.6	3.6	4224.72	4.01	14.3	43.9	2.1137
FMD024.T3	Beta_Glucan_8	Beta_Glucan	8	FMD024	84	27.9	53	4.3	74	36	56	56	43	13	44	1.6	1	2	2.8	0.8	4202.55	3.27	19.1	59.6	1.89837
FMD025.T1	Beta_Glucan_0	Beta_Glucan	0	FMD025	94.6	32.35	56	7.5	67	52	61	78	41	7	44	4.5	1.6	5.3	6.4	1.1	703.79	2.23	23.5	146	8.11111
FMD025.T2	Beta_Glucan_4	Beta_Glucan	4	FMD025	94.2	32.22	56	7.3	65	50	58	76	40	8	36	4.3	1.8	4.9	6	1.1	1801.86	2.24	18.7	152	8.21926
FMD025.T3	Beta_Glucan_8	Beta_Glucan	8	FMD025	95	32.49	53	6.7	62	44	64	73	39	5	36	3.8	1.7	4.4	5.5	1.1	1837.86	3.08	17.7	137	6.79926
FMD026.T1	Placebo_0	Placebo	0	FMD026	112	34.96	50	6.4	56	21	25	67	42	8	21	2.6	1.4	3.2	4.4	1.2	1784.05	2.58	17.4	81.9	3.88267
FMD026.T2	Placebo_4	Placebo	4	FMD026	111.2	34.71	NA	6.3	58	24	31	71	43	8	26	2.8	1.6	3.5	4.7	1.2	1256.52	2.28	18.6	72.4	3.37867
FMD026.T3	Placebo_8	Placebo	8	FMD026	105.8	35.97	57	5.7	80	41	67	72	44	12	46	1.4	1.4	1.8	2.8	1	1821.09	2.58	14.8	401	16.9311
FMD027.T1	Beta_Glucan_0	Beta_Glucan	0	FMD027	89.6	36.12	55	7.5	64	13	23	64	37	4	22	1	1	1.5	2.8	1.3	386.78	5.72	26.9	209	11.6111
FMD027.T2	Beta_Glucan_4	Beta_Glucan	4	FMD027	89.8	36.2	54	10.1	68	14	24	66	39	4	19	NA	NA	NA	NA	NA	472.188	5.97	12.5	270	20.2
FMD027.T3	Beta_Glucan_8	Beta_Glucan	8	FMD027	89.2	35.96	NA	NA	NA	NA	NA	NA	NA	NA	NA	NA	NA	NA	NA	NA	501.168	3.43	16.9	535	NA
FMD028.T1	Placebo_0	Placebo	0	FMD028	105.4	35.84	NA	4.2	70	44	56	71	42	14	47	1.5	1.7	2.1	3.1	1	182.827	6.47	19.9	119	3.70222
FMD028.T2	Placebo_4	Placebo	4	FMD028	105.2	35.77	NA	4.9	76	44	65	70	44	11	48	1.4	1.7	1.9	2.9	1	115.57	3.54	17.9	95.9	3.48081
FMD028.T3	Placebo_8	Placebo	8	FMD028	104.1	38.7	43	6.1	96	18	22	74	39	8	24	2.3	1	2.8	4	1.2	0	4.36	11.3	393	17.7578
FMD029.T1	Placebo_0	Placebo	0	FMD029	103.4	37.98	37	5.6	139	183	27	67	35	7	NA	1.4	2.3	2.5	3.4	0.9	1266.18	4.39	23.8	46.5	1.92889
FMD029.T2	Placebo_4	Placebo	4	FMD029	104.4	38.35	NA	6.2	142	212	27	71	37	10	41	1.6	2.4	2.7	3.7	1	997.332	4.01	20.3	36.8	1.69007
FMD029.T3	Placebo_8	Placebo	8	FMD029	102.4	31.78	73	8.8	81	14	16	67	40	11	16	2	0.9	2.2	3.6	1.4	4176.3	2.52	13.6	184	11.9941
FMD030.T1	Beta_Glucan_0	Beta_Glucan	0	FMD030	57.6	24.29	58	19.4	65	27	20	69	42	12	24	2.5	2.1	3.4	4.5	1.1	2021.48	4.33	15.9	84	12.0711
FMD030.T2	Beta_Glucan_4	Beta_Glucan	4	FMD030	56.6	23.87	57	9.1	79	28	14	73	42	14	21	2.7	1.7	3.3	4.6	1.3	1728.02	5.91	17.4	84.3	5.68244
FMD030.T3	Beta_Glucan_8	Beta_Glucan	8	FMD030	57.5	24.25	55	9.9	75	27	20	69	40	11	21	NA	NA	NA	NA	NA	2722.2	3.86	14.7	78.5	5.75667
FMD032.T1	Placebo_0	Placebo	0	FMD032	105.6	43.39	NA	10.2	72	132	63	67	39	8	52	3	1.9	3.6	4.9	1.3	703.715	2.78	16.2	73.1	5.52311
FMD032.T2	Placebo_4	Placebo	4	FMD032	103	42.32	NA	7.8	75	82	51	67	40	8	31	2.4	2.1	3.2	4.6	1.4	1014.32	NA	21.9	NA	NA
FMD032.T3	Placebo_8	Placebo	8	FMD032	73.5	27.33	50	7.8	84	78	134	80	46	12	4	4	2.1	5.1	6.2	1.1	933.283	4.18	13.3	165	9.53333
FMD033.T1	Placebo_0	Placebo	0	FMD033	103.6	38.52	42	5.9	NA	NA	NA	NA	NA	NA	18	2.1	0.9	2.4	3.6	1.2	1803.38	2.16	11.6	64.5	2.81889
FMD033.T2	Placebo_4	Placebo	4	FMD033	103	38.3	NA	6.1	92	19	21	74	39	9	20	2.3	0.9	2.8	4.1	1.3	2051.34	2.78	10.4	70.8	3.19911
FMD033.T3	Placebo_8	Placebo	8	FMD033	106.1	39.45	62	9.7	91	41	54	76	38	13	35	3	1.6	3.6	4.5	0.9	2508.44	2.02	10.7	73.2	5.25956
FMD034.T1	Beta_Glucan_0	Beta_Glucan	0	FMD034	NA	NA	NA	NA	NA	NA	NA	NA	NA	NA	NA	NA	NA	NA	NA	NA	0	17.6	57.3	317	NA
FMD034.T2	Beta_Glucan_4	Beta_Glucan	4	FMD034	NA	NA	NA	NA	NA	NA	NA	NA	NA	NA	NA	NA	NA	NA	NA	NA	3746.7	2.98	16	298	NA
FMD034.T3	Beta_Glucan_8	Beta_Glucan	8	FMD034	84	29.76	53	5.3	100	28	38	74	41	23	27	2.4	3.1	3.5	4.4	0.9	4518.25	2.31	14.3	58	2.27704
FMD035.T1	Placebo_0	Placebo	0	FMD035	100.4	31.16	79	11.4	83	18	12	68	39	11	15	2.4	0.9	2.6	3.9	1.3	1419.24	1.71	17.2	112	9.45778
FMD035.T2	Placebo_4	Placebo	4	FMD035	102.6	31.84	NA	9.7	87	21	20	74	43	10	18	2.3	0.7	2.6	4.3	1.7	1900.67	1.94	11.4	107	7.68815
FMD035.T3	Placebo_8	Placebo	8	FMD035	117	36.52	46	6.5	111	32	22	82	39	7	21	3.4	2.2	4	5.2	1.2	2033.97	NA	NA	128	6.16296
FMD036.T1	Placebo_0	Placebo	0	FMD036	74.2	27.59	55	7.9	86	59	126	78	44	13	81	3	1.8	3.8	5	1.2	469.408	2.06	9.79	53.9	3.15415
FMD036.T2	Placebo_4	Placebo	4	FMD036	73.5	27.33	53	7.8	79	48	119	77	44	13	67	2	1.7	2.8	4	1.2	456.065	1.6	14	53	3.06222
FMD038.T1	Beta_Glucan_0	Beta_Glucan	0	FMD038	NA	NA	NA	NA	NA	NA	NA	NA	NA	NA	NA	NA	NA	NA	NA	NA	1235.54	4.35	13.5	177	NA
FMD038.T2	Beta_Glucan_4	Beta_Glucan	4	FMD038	NA	NA	NA	NA	NA	NA	NA	NA	NA	NA	NA	NA	NA	NA	NA	NA	834.798	3.35	14.3	197	NA
FMD039.T1	Beta_Glucan_0	Beta_Glucan	0	FMD039	NA	NA	NA	NA	NA	NA	NA	NA	NA	NA	NA	NA	NA	NA	NA	NA	703.715	4.65	18	63.6	NA
FMD039.T2	Beta_Glucan_4	Beta_Glucan	4	FMD039	NA	NA	NA	NA	NA	NA	NA	NA	NA	NA	NA	NA	NA	NA	NA	NA	0	1.88	18.5	91.2	NA
FMD039.T3	Beta_Glucan_8	Beta_Glucan	8	FMD039	84	27.9	53	4.3	74	36	56	56	43	13	44	1.6	1	2	2.8	0.8	4285.19	8.06	20.5	87.9	2.79978
FMD040.T1	Placebo_0	Placebo	0	FMD040	106.8	39.71	69	12.3	106	54	47	74	37	14	27	2.7	1.5	3.2	4.1	0.9	719.76	1.8	15.9	93.8	8.54622
FMD040.T2	Placebo_4	Placebo	4	FMD040	106	39.41	65	9.7	90	40	54	74	39	10	39	2.7	1.6	3.4	4.3	0.9	833.54	1.65	22.7	80.9	5.81281
FMD040.T3	Placebo_8	Placebo	8	FMD040	107.8	34.8	45	6.2	84	27	23	74	44	11	25	1.7	2.1	2.5	3.6	1.1	745.457	1.39	16.2	59.7	2.74178
FMD041.T1	Placebo_0	Placebo	0	FMD041	118.8	37.08	47	6.1	118	65	40	80	40	7	23	3	2	3.7	4.7	1	626.643	2.19	11.4	73.9	3.33919
FMD041.T2	Placebo_4	Placebo	4	FMD041	111.8	34.89	47	6.2	102	33	32	84	40	8	22	3.2	2.4	4	5.1	1.1	974.803	3.12	21	121	5.55704
FMD041.T3	Placebo_8	Placebo	8	FMD041	78.2	29.07	49	5.1	80	51	17	73	40	5	15	NA	3.3	4.6	5.4	0.8	785.695	10.4	13.5	420.6	15.8893
FMD042.T1	Placebo_0	Placebo	0	FMD042	116	37.45	45	6.1	105	28	21	72	42	11	22	1.6	2.5	2.4	3.5	1.1	2489.66	2.8	17.2	182	8.2237
FMD042.T2	Placebo_4	Placebo	4	FMD042	109	35.19	NA	NA	NA	NA	NA	NA	NA	NA	NA	NA	NA	NA	NA	NA	3045.3	3.44	19.4	92.7	NA
FMD042.T3	Placebo_8	Placebo	8	FMD042	99.2	36.66	50	9.1	100	39	31	72	39	12	24	3.6	1.6	4.3	5.6	1.3	2617.19	3.04	14.6	99	6.67333
FMD044.T1	Placebo_0	Placebo	0	FMD044	79.4	29.52	54	5.3	87	49	18	72	40	6	16	2.8	3.8	4.1	4.8	0.7	3511.05	3.04	12.9	534	20.9644
FMD044.T2	Placebo_4	Placebo	4	FMD044	78.3	29.11	53	6	94	48	24	74	43	3	21	2.8	4.3	4.7	5.5	0.8	2617.19	1.49	21.3	520	23.1111
FMD044.T3	Placebo_8	Placebo	8	FMD044	104	38.67	48	6.9	43	24	51	69	42	13	29	2.4	2.5	3.3	4.4	1.1	2097.11	4.55	14.9	139	7.10444
FMD045.T1	Placebo_0	Placebo	0	FMD045	99.6	36.81	48	7	108	40	35	75	42	10	28	3.9	1.7	4.6	5.9	1.3	1630.71	4.48	14.2	636	32.9778
FMD045.T2	Placebo_4	Placebo	4	FMD045	98.6	36.44	51	9.7	98	98	35	71	39	10	24	3.8	1.4	4.4	5.7	1.3	1152.95	3.65	17.8	73.3	5.26674
FMD045.T3	Placebo_8	Placebo	8	FMD045	105	43.7	33	5.8	102	24	25	72	41	13	23	1.9	1.6	2.5	3.7	1.2	999.702	2.19	14.5	79.8	3.42844
