# Supplementary material for: Yeast β-glucan supplementation lowers insulin resistance without altering microbiota composition compared with placebo in subjects with type II diabetes: a phase I exploratory study
Source: Br J Nutr. 2024 Oct 23;132(9):1161–72. doi: 10.1017/S0007114524002526 (PMC11617109; doi:10.1017/S0007114524002526)
Supplement: Cronin et al. supplementary material 4 — Cronin et al. supplementary material [file S0007114524002526sup004.xlsx]

## Sheet: Sheet 1
	Fibre_0_vs_Placebo_0	Fibre_4_vs_Placebo_4	Fibre_8_vs_Placebo_8	Fibre_0_vs_Fibre_4	Fibre_0_vs_Fibre_8	Fibre_4_vs_Fibre_8	Placebo_0_vs_Placebo_4	Placebo_0_vs_Placebo_8	Placebo_4_vs_Placebo_8
Beef_Roast_Steak	0.9721664	0.3532937	0.9926821	0.9952494	0.9906228	0.8800780	0.9342158	0.9994987	0.9902330
Beef_Stew	0.99353430	0.97129767	0.39203831	0.99998766	0.99937894	0.99996254	0.99999968	0.04236891	0.02667111
Beef_Burger	0.3821591	0.9999999	0.9999845	1.0000000	1.0000000	1.0000000	0.3204251	0.3147696	0.9999995
Pork	0.9322521	0.9981226	0.6309062	0.9986792	0.9856940	0.9027580	0.7385474	0.9999597	0.6141516
Lamb	0.8157518	0.9123713	0.8542002	0.9995031	0.9998827	0.9937026	0.5532964	0.9998480	0.7183597
Chicken	0.067419524	0.993109648	0.956559141	0.830896880	0.926147565	0.999961529	0.425311494	0.004743797	0.344080543
Breaded_Chicken	0.8116517	0.9912730	0.9640775	0.9997056	0.9952867	0.9998931	0.6055774	0.6075301	1.0000000
Bacon_Ham	0.9998846	0.2944691	0.9876217	0.5635969	0.9999999	0.6305920	0.9999080	0.9993252	0.9999952
Processed_Meat	0.9999996	0.8664911	0.4303759	0.9951178	0.9999205	0.9781107	0.4919042	0.3870691	0.9998941
Savoury_Pies	1.0000000	0.9999994	0.9999980	0.6843659	0.8576645	0.9998195	0.7556217	0.9549598	0.9971686
Liver_Heart_Kidney_Pate	0.6332051	1.0000000	0.9999993	0.8930451	0.9932112	0.9971890	0.9071169	0.7927625	0.9996673
Fish_Breadcrumbs_Battered	0.4465960	1.0000000	0.3622695	0.9999836	0.9914757	0.9754148	0.5042003	0.9994119	0.7241510
White_Fish	0.9051743	0.4168099	0.9403285	0.9999995	1.0000000	0.9999976	0.8308215	0.9999960	0.7645378
Oily_Fish	0.51711138	0.87304425	0.98012992	0.95097616	0.82274676	0.99879514	0.46773848	0.04213154	0.78844401
Shellfish	0.8343011	0.9958273	0.8588328	1.0000000	1.0000000	1.0000000	0.1872989	1.0000000	0.2007680
White_Bread	0.9227662	0.9997032	0.9624412	0.8081174	0.8147719	1.0000000	0.9987196	0.9220718	0.9890756
Brown_Bread	0.6653668	0.7710844	0.9995677	0.8765209	0.8632365	0.9999997	0.3223612	0.9417869	0.8732520
Wholemeal_Bread	0.6716406	0.6921140	0.9927385	0.9996014	0.6508302	0.8227667	0.9999664	0.9981473	0.9998547
Wheat_Free_Bread	0.9999946	0.9685996	0.9918760	0.9509337	0.7925735	0.9978648	0.9999978	0.9976097	0.9925374
Cream_Crackers	0.6490516	0.9999970	0.9997868	0.9566795	0.9999999	0.9733664	0.9165030	0.2928998	0.8417407
Crisp_Bread	0.2747459	0.9999676	0.9999975	0.9999013	0.9999990	0.9999937	0.3229864	0.3264291	0.9999999
Pancakes_Muffins	1.0000000	0.9914412	0.9992062	0.8153568	0.4149907	0.9805029	0.3973427	0.2440086	0.9991012
Scone_White	0.8369060	0.3905438	0.9825905	0.9288010	0.9999999	0.9239128	0.9999996	0.9959280	0.9978144
Scone_Brown	0.9999744	0.4791457	1.0000000	0.9999786	0.9999795	1.0000000	0.5416607	1.0000000	0.5515507
Porridge	0.9988597	0.8707350	0.9501571	0.9999955	0.9912057	0.9797603	0.9741739	0.9173071	0.4848780
High_Fibre_Cereal	0.2346626	0.9999984	0.9987321	0.9999964	0.9999999	0.9999811	0.1403542	0.1200584	0.9999854
Cereal	0.9999999	0.9997369	0.9999996	0.9999696	0.9939074	0.9783837	0.9999924	0.9955369	0.9987931
Museli	0.7975873	0.9999999	0.8426559	1.0000000	0.9999882	0.9999942	0.4562016	1.0000000	0.4379388
High_Sugar_Cereal	0.9999978	0.6842374	0.9994833	0.6462765	0.9581587	0.9874461	0.9999965	0.9937520	0.9975920
Potatoes	0.28710316	0.98264261	0.94888527	0.99999381	0.99999538	1.00000000	0.10159777	0.07070812	0.99986613
Mashed_Potatoes	0.9636659	0.9983036	0.9455999	0.9810635	0.9973959	0.8665960	0.9633425	0.1747180	0.5658438
Chips	0.9106572	0.9993934	0.9163725	1.0000000	0.9973016	0.9960921	0.9760568	0.6001497	0.9410230
Potato_Salad	1.0000000	0.8520697	0.9741599	0.8934966	0.9971401	0.9931279	0.9999595	0.8160717	0.6812069
White_Rice	0.25879691	0.99939309	0.99952855	0.96100453	0.99641193	0.99959937	0.07254891	0.03104405	0.99786627
Brown_Rice	0.3671158	0.9999871	1.0000000	0.9999999	1.0000000	0.9999999	0.4652939	0.3559571	0.9998581
White_Pasta	0.9989254	0.9955434	0.4282237	0.9959457	0.9983296	0.9458736	0.9898448	0.5343041	0.8593662
Wholemeal_Pasta	0.9999314	0.9514073	0.8178729	0.8992533	0.9927318	0.9978689	0.9816625	0.5681800	0.9138465
Lasagna_Meat	0.8615712	0.9765627	0.8837532	0.8736994	0.9999696	0.9490508	0.9999611	0.9999993	0.9999982
Lasagna_Veg	0.9999998	0.5924591	0.9953165	0.4356324	0.9972056	0.7620489	0.9999986	0.9999885	0.9998466
Pizza	0.9397493	0.9741298	0.7204166	0.9999263	0.4384126	0.5726108	1.0000000	0.9709040	0.9682011
Cream	0.7183414	0.9999181	0.9494403	0.9417391	0.8673492	0.9998577	0.8967869	0.6281332	0.9934832
Full_Fat_Yoghurt	0.9142749	0.9998214	0.7532854	0.9894996	0.9432861	0.6669965	0.3040613	0.3402233	1.0000000
Dairy_Desserts	0.3757333	0.9992484	0.9999997	1.0000000	1.0000000	1.0000000	0.6059106	0.3858608	0.9983494
Cheddar_Cheese	0.6114212	0.9997282	0.9586845	0.7805516	0.9505209	0.9988939	0.9582695	1.0000000	0.9500243
Low_Fat_Cheddar	0.9970747	0.9310672	0.9999992	0.9994522	0.9998047	1.0000000	0.8877922	0.9989202	0.6841789
Cottage_Cheese	0.9987982	0.9535976	0.9164857	0.8819913	0.8819961	1.0000000	0.9998933	1.0000000	0.9999224
Eggs	0.9999999	0.9999996	0.9998343	0.4303442	0.2786519	0.9993857	0.5294885	0.2750297	0.9955197
Quiche	0.8643298	0.9999558	0.9963481	0.8548390	0.8853119	1.0000000	1.0000000	0.9793888	0.9714007
Light_Mayo	0.8819526	0.9151552	0.9987832	0.9342359	0.9765992	0.9999790	0.7311804	0.9999998	0.7698528
Mayo	0.4207204	0.9328419	0.9221032	1.0000000	1.0000000	1.0000000	0.1475650	0.2033238	0.9999990
French_Dressing	0.9999611	0.9994609	0.9995602	0.6576130	0.6635985	1.0000000	0.9682286	0.9665447	1.0000000
Other_Salad_Dressing	0.9462218	0.9988817	0.9999845	0.8451265	0.7132614	0.9997387	0.9948968	0.9998896	0.9997550
Butter	0.07620519	0.88573166	0.82100269	0.26137054	0.29652071	1.00000000	1.00000000	0.99984251	0.99987150
Lite_Butter	0.1540198	0.9456255	0.3787232	0.5892557	0.9989669	0.8446337	0.9944785	0.9999352	0.9995679
Margarine	0.5754431	0.9999236	0.9908389	0.6250536	0.9807621	0.9675345	0.5603639	0.6453020	0.9999993
Low_Fat_Margarine	0.9993243	0.5702390	0.9999972	0.3297977	1.0000000	0.3687411	0.9999999	0.9999333	0.9999850
Cholesterol_Lowering_Butter	0.9725009	0.5858572	1.0000000	0.9996994	0.9983433	0.9999935	0.9699483	0.7777626	0.2846173
Veg_Oil	0.9999998	0.9072502	0.7306346	0.9999995	0.7342136	0.6868618	0.9177443	0.9999995	0.8887236
Olive_Oil	0.8289314	0.9981390	0.6780787	0.7424947	0.9338396	0.9987976	0.9994242	0.5233821	0.7000294
Apples	0.7535817	0.6979493	0.9999998	0.9977094	0.4435396	0.7133965	0.9971087	1.0000000	0.9973806
Pears	0.9069497	0.8571042	0.8808348	0.9999985	0.9999999	1.0000000	0.9999472	0.9999828	1.0000000
Oranges	0.9554876	0.9158127	0.9999501	0.9812861	0.3233955	0.7340564	0.9652840	0.9493253	0.9999983
Grapefruit	0.9089601	0.9418413	0.9990234	0.2177099	0.9977863	0.4968312	0.9999995	0.9998773	0.9994254
Bananas	0.9998319	0.9909156	0.9999175	0.2912387	0.7805995	0.9774094	0.9768915	0.9950280	0.9999601
Grapes	0.9998240	0.9999963	1.0000000	0.9999126	0.9858602	0.9511270	0.9472370	1.0000000	0.9350991
Melon	0.3473413	0.9991247	0.9983957	0.9991572	0.9996980	0.9999999	0.3168456	0.2882163	0.9999951
Peaches	0.9993816	0.9994441	0.9993865	0.7622466	0.9999836	0.8681211	0.8461700	0.9905823	0.4747730
Apricots	0.9682881	0.6099900	0.9999590	0.9997087	0.9997787	1.0000000	0.9855561	0.9322366	0.5766587
Strawberries_Raspberries	0.7178441	0.9599100	0.9936392	0.8595092	0.3596379	0.9483537	0.9992026	0.9994959	0.9821449
Blueberries	0.8527946	0.9565643	0.5899636	0.9764771	0.7300955	0.9826985	0.3920050	0.2128007	0.9979736
Tinned_Fruit	0.3781262	1.0000000	1.0000000	0.9999995	1.0000000	0.9999997	0.4301417	0.4400606	1.0000000
Dried_Fruit	0.6320765	0.9999981	0.5923054	0.9999736	1.0000000	0.9999807	0.7570541	0.9999976	0.6894124
Frozen_Fruit	0.9999999	0.6027683	0.9889851	0.9999998	1.0000000	1.0000000	0.4025320	0.9628139	0.8915796
Carrots	0.9999817	0.9999878	0.9985651	0.8793989	0.3622586	0.9369614	0.9926629	0.8969114	0.9951927
Spinach	0.9344933	0.9986042	0.9853689	0.5996596	0.6026431	1.0000000	0.9999917	0.9999983	0.9998657
Broccoli	0.9995880	0.9999983	0.9997422	0.8360061	0.7664164	0.9999752	0.9877037	0.8453127	0.9919631
Brussel_Sprouts	0.4503653	0.8436714	0.9999990	0.9339851	0.3640772	0.8889166	0.9999990	1.0000000	0.9999931
Cabbage	0.8780461	0.8902974	1.0000000	0.9924012	0.5813587	0.8879490	0.9977548	0.9990399	0.9999999
Peas	0.73756386	0.98508812	0.97206322	0.41296544	0.30802940	0.99985559	0.92838138	0.78261694	0.99885003
Green_Beans	0.13284694	1.00000000	0.99999924	0.09798557	0.12991232	0.99999998	0.99999872	0.99991558	0.99999314
Courgettes	0.8786969	0.9866813	0.9999998	0.9721124	0.9366637	0.9999598	0.8080087	0.9997500	0.9275288
Cauliflower	0.9994812	0.9287930	0.9999897	0.4781430	0.9998661	0.3655962	0.9993670	0.9815960	0.8947473
Parsnips	0.9785718	0.9999469	0.9690832	0.9999979	0.9584767	0.9333250	0.9769197	0.8983728	0.9992579
Leeks	0.9998622	0.9999995	0.9996411	0.8743651	0.9999983	0.8458687	0.9849057	0.9863900	0.7612723
Onions	0.9738833	1.0000000	0.9938104	0.6781193	0.9997863	0.8564684	0.9972887	1.0000000	0.9983198
Garlic	0.9979994	0.9999963	0.9999982	0.9999999	0.9550164	0.9661303	0.9799690	0.7300573	0.9774926
ushrooms	0.8034991	0.9994794	0.9210046	0.9995755	0.9872640	0.9993714	0.7426073	0.9994939	0.5310261
Sweet_Peppers	0.9991608	0.7613851	0.9982187	0.7810886	0.9989703	0.5782230	0.9949819	0.9998056	0.9998648
Green_Salad	0.9861124	0.9833729	0.9999185	0.9967796	0.8123887	0.9690815	0.9979833	0.9801279	0.9996554
Cucumber	1.0000000	0.9995826	0.9999045	0.2842368	0.4902907	0.9997238	0.5797055	0.4293938	0.9996599
Tomatoes	0.8970862	0.9981641	0.9991441	0.6734872	0.1836527	0.9349930	0.9899635	0.7322215	0.9612416
Sweetcorn	0.9999872	0.9998944	0.9995882	0.9868422	0.7699262	0.9808450	0.9100437	0.9140774	1.0000000
Bettroot	0.4603245	0.9999913	0.9989061	0.3346383	0.5233605	0.9998744	0.9999390	0.9999974	0.9994808
Coleslaw	0.9991703	0.9999773	0.9437808	0.9962268	0.4993880	0.7913752	0.9997077	0.9999934	0.9999884
Baked_Beans	0.14835311	0.99921432	0.99992903	0.99995083	0.99999770	0.99999931	0.06699012	0.09305449	0.99999996
Lentils	0.9935364	0.9999999	0.9999969	0.5694975	0.6469417	0.9999998	0.9440230	0.9744227	0.9999950
Tofu	0.9999662	0.8931589	0.5253564	0.8608780	0.3345758	0.9350781	1.0000000	1.0000000	1.0000000
Choclate_Biscuit	0.9563801	0.9895451	0.9996679	0.5068118	0.3891234	0.9998576	0.7774447	0.8294726	0.9999999
Plain_Biscuit	0.8366152	0.7706916	0.9968859	0.8140835	0.3908445	0.9764145	0.8348258	0.9067232	0.9999926
Cakes	0.6567160	0.7124936	0.9249238	0.5046970	0.4489271	0.9999846	0.7416072	0.9367296	0.9983641
Buns	0.8350394	0.3610248	0.9474564	0.9997416	0.8738898	0.7354014	0.9885607	0.9858317	0.9999999
Pies	0.6887496	0.9973125	0.9999949	0.9708583	0.9965529	0.9998329	0.9897443	0.8270534	0.9871329
Sponge_Puddings	1.0000000	0.9999664	0.9999962	0.9999967	0.9999832	1.0000000	0.9969527	1.0000000	0.9969527
Milk_Puddings	0.9170994	0.9710740	0.6544481	0.9974835	0.7575191	0.9427832	0.7802084	0.8278901	0.9999999
Ice_Cream	0.66615709	0.13667807	0.92700694	0.98967482	0.62098306	0.27223524	0.99392747	0.96148924	0.99961703
Chocolate	0.6180030	0.7283073	0.6653056	0.9993750	0.9955647	0.9592183	0.9936754	0.9982418	0.9207603
Sweets_Toffees	0.9969630	0.9993060	0.4350526	0.9999989	0.5904704	0.6493818	0.9999244	0.9999976	0.9999979
Sugar	0.9758955	0.9995262	0.9979097	0.4281217	0.2849144	0.9994084	0.9999653	0.9996251	0.9999952
Sugar_Substitute	0.9999524	0.9966526	0.9918482	0.9989320	0.9990059	0.9764550	0.8194985	0.9816517	0.9954699
Crisps	0.9137040	0.9999996	0.9999929	0.6262992	0.5300635	0.9999508	0.9975834	0.9830018	0.9998355
Peanuts_Nuts	0.5626000	0.9639362	0.9761029	0.9999928	0.9999845	0.9997014	0.4549165	0.2671900	0.9985460
Veg_Soup	0.05658445	0.65089753	1.00000000	0.50949874	0.02073423	0.60228485	0.99999999	0.99992641	0.99995970
Veg_Soup_Packet	0.9823836	0.9992720	0.8513849	0.9727222	0.9999663	0.9939171	0.9997162	0.9797912	0.9976461
Veg_Soup_Packet.1	0.8543032	0.7987291	0.9999999	0.9999925	0.5009329	0.4186601	1.0000000	0.9999842	0.9999704
Meat_Soup	0.9999991	0.9980278	0.9827185	0.6283951	0.9999901	0.5715160	0.9079260	0.9658130	0.4393498
Sauces	0.9999895	0.9920277	0.8798309	0.8064585	0.9821043	0.9950052	0.4474382	0.4389246	0.9999996
Tomato_Sauces	0.3235643	0.9859007	0.9883880	0.4828077	0.5465814	1.0000000	0.9999959	0.9999987	1.0000000
Curry_Sauce	0.9203480	0.9011239	0.9984836	0.9404798	0.8989645	0.9999798	0.4131192	0.9449107	0.9257642
Chutney	0.9378993	1.0000000	0.9911529	0.9850444	0.9610718	0.9999670	0.6078028	0.2011706	0.9649043
Marmite	0.9999972	0.8181223	0.8831980	0.5197492	0.5358367	1.0000000	0.9999881	1.0000000	0.9999881
Jam	1.0000000	0.8649628	0.7402564	0.9999999	0.6076216	0.5710619	0.8815113	0.9999982	0.8337718
Peanut_Butter	0.9999221	0.7713972	0.9999943	0.7517586	0.9999450	0.6533892	0.9999793	0.9999842	1.0000000
Tea	0.9991327	0.9914814	0.8167055	0.9985407	0.9998588	0.9999927	0.9429646	0.4101191	0.8965584
Herbal_Tea	0.8959308	0.9818586	0.9999992	0.9854797	0.4506441	0.8358872	0.9999538	0.9950596	0.9993639
Milk	0.9372163	1.0000000	0.7802744	0.9999995	0.9998737	0.9995114	0.9543405	0.1402965	0.5232507
Skimmed_Milk	0.25209424	0.99587871	0.99841018	0.08362896	0.98143594	0.39828628	0.38491301	0.26214023	0.99965119
Coffee_Instant	0.9908922	0.6353912	0.7089805	0.6959370	0.5400357	0.9996138	0.8948199	0.9951358	0.9949702
Coffee_Ground	0.4204951	0.9999969	1.0000000	0.9808687	1.0000000	0.9854865	0.1428945	0.3844444	0.9967654
Decaf_Coffee	0.9547093	0.6337134	1.0000000	0.9999995	1.0000000	1.0000000	0.9478254	0.8910535	0.3578517
Hot_Choc	0.9999994	0.9927037	0.9999994	0.9433852	1.0000000	0.9517287	1.0000000	1.0000000	1.0000000
Horlicks	0.8710739	0.9999931	0.8511756	0.6025845	0.9999950	0.5624635	1.0000000	1.0000000	1.0000000
Wine	0.9240459	0.9875118	0.9972180	0.9999782	0.9959646	0.9994107	0.6439135	0.9999999	0.6835004
Beer	1.0000000	0.9991901	0.9676585	0.7371466	0.7669836	1.0000000	0.9728460	0.9999978	0.9865706
Low_Alcohol	0.9945929	0.8951319	0.9999511	0.7911118	1.0000000	0.8262302	0.9882373	0.9683550	0.9999688
Port_Sherry	0.3679567	1.0000000	1.0000000	1.0000000	1.0000000	1.0000000	0.4019255	0.4391590	1.0000000
Spirits	0.9999999	0.9999999	0.9999999	1.0000000	0.9570115	0.9570115	1.0000000	0.9712845	0.9699751
Diet_Fizzy_Drin	0.5984296	0.9953938	0.9788632	0.6921404	0.1204559	0.8468960	0.9999294	0.9669456	0.9903072
Fizzy_Drink	0.9393962	0.9950196	0.5672927	0.9922289	0.9992733	0.9438501	0.8795485	0.9949622	0.5742715
Pure_Fruit_Drink	0.9093297	0.9744654	0.9974301	0.9915269	0.9855732	0.8215524	0.9611751	0.9999999	0.9468976
Fruit_Squash	0.4881902	0.7915523	0.8839281	0.9997157	0.8509293	0.9478102	0.9991758	0.9996400	0.9843408
