# Supplementary material for: Yeast β-glucan supplementation lowers insulin resistance without altering microbiota composition compared with placebo in subjects with type II diabetes: a phase I exploratory study
Source: Br J Nutr. 2024 Oct 23;132(9):1161–72. doi: 10.1017/S0007114524002526 (PMC11617109; doi:10.1017/S0007114524002526)
Supplement: Cronin et al. supplementary material 5 — Cronin et al. supplementary material [file S0007114524002526sup005.xlsx]

## Sheet: ANCOMBC_P_Values
	Fibre_0_vs_Placebo_0	Fibre_4_vs_Placebo_4	Fibre_8_vs_Placebo_8	Fibre_0_vs_Fibre_4	Fibre_0_vs_Fibre_8	Fibre_4_vs_Fibre_8	Placebo_0_vs_Placebo_4	Placebo_0_vs_Placebo_8	Placebo_4_vs_Placebo_8
Blautia_wexlerae	0.05186196	0.99854133	0.98021674	0.07457174	0.09733357	0.91825500	0.99818709	0.99394640	0.67147576
Ruminococcus_torques	0.8976643	0.9976067	0.7300419	0.7077969	0.9958034	0.9989670	0.9999516	0.9701827	0.7005972
Ruminococcus_bicirculans	0.5944705	0.2988697	0.9997994	0.9999793	0.1689053	0.2440812	0.8467744	0.9048852	0.9999258
Eubacterium_rectale	0.99997679	0.48407211	0.99742258	0.79799090	0.46043022	0.14590752	0.90641145	0.37297746	0.66254144
Dorea_longicatena	0.7072830	0.8232086	0.6352664	0.5872821	0.1221886	0.4776461	0.7551878	0.8537006	0.9985464
Collinsella_SGB14861	0.8817502	0.5733479	0.9919799	0.9922367	0.9982429	0.9518336	0.3211283	0.4910411	0.9987132
Roseburia_inulinivorans	0.9872892	0.9999993	1.0000000	0.9999974	0.9994719	0.9999046	0.9997105	0.9999966	0.9999407
Faecalibacterium_prausnitzii	0.9993424	0.9989183	0.9479604	0.9986467	0.9951402	0.9999051	0.9979507	0.9364017	0.9887317
GGB9512_SGB14909	0.9477813	1.0000000	0.9997600	0.4104839	0.9040235	0.9999895	0.9977012	0.9960135	0.9999989
GGB9699_SGB15216	0.0741666	0.8903900	0.9877993	0.6276765	0.4744419	0.9743004	0.9987776	0.9969357	0.9999985
Coprococcus_comes	0.9986983	0.4772090	0.9403100	0.9645898	0.9994904	0.9998337	0.9167569	0.9999983	0.8546593
Anaerobutyricum_soehngenii	0.22144112	0.13678338	0.99959709	0.93339327	0.30116079	0.16083465	0.04591313	0.04188877	0.99999999
GGB3256_SGB4303	0.14542600	0.99999428	0.34457282	0.06483495	0.36730521	0.99192466	0.99920998	0.99991613	0.88722618
Vescimonas_coprocola	0.3974390	0.9971128	0.9941585	0.7121869	0.9599534	0.9998365	0.9999807	0.9999894	0.9988906
Acidaminococcus_intestini	0.9998315	0.8587410	0.9999996	0.9979698	0.8393602	0.9403420	0.6335493	0.7490017	0.9993738
Escherichia_coli	0.99999388	0.32621596	0.87374626	0.99803882	1.00000000	0.99989310	0.41266915	0.97141537	0.52920249
GGB80011_SGB15267	0.9334164	0.9979801	0.8772917	0.9968174	0.9868584	0.9247185	0.9999927	0.9977748	0.9793229
Blautia_obeum	1.0000000	0.9957416	0.9953174	0.9037004	0.5807385	0.8985120	0.8949520	0.4111780	0.7425306
GGB4571_SGB6317	0.2549674	0.9998627	1.0000000	0.9999998	0.9991308	0.9985276	0.6654192	0.7232597	0.9999846
Akkermansia_muciniphila	0.9999989	0.9894143	0.1716894	0.9961811	0.9999886	0.9934154	0.9996316	0.1853756	0.2677779
Roseburia_sp_AF02_12	0.5498726	0.9998414	0.9980082	0.9731882	0.9653808	0.9998586	0.9995118	0.9846448	0.9980818
Oscillibacter_sp_ER4	0.9998266	0.9826636	0.9888165	0.9998920	0.9994550	0.9999885	0.9800208	0.9994523	0.9960281
Eubacterium_ramulus	0.9898210	0.9993647	0.9837264	0.1950035	0.9913112	0.9889142	0.9938725	0.9865362	0.9999834
Gemmiger_formicilis	0.9918641	0.8287445	0.9998629	0.8091512	0.7857639	0.9970882	0.5577086	0.8860735	0.9517043
Prevotella_copri_clade_A	0.9999999	0.1208228	0.9968699	1.0000000	0.1371098	0.1429028	0.1119361	0.2378859	0.9834262
Eubacterium_ventriosum	0.0009895908	0.2991352738	0.9999999762	0.2592511755	0.9858234414	0.2762299837	0.0127125623	0.0119922480	0.9999992458
Dorea_formicigenerans	0.9698574	0.9992014	0.5572067	0.8556347	0.9390026	0.9990414	0.9937321	0.9998225	0.6252202
Catenibacterium_SGB4425	0.8120780	0.9902918	0.9487540	0.7770563	0.9994450	0.8332321	0.9943798	0.9959469	0.9999998
Coprococcus_catus	0.9999974	0.9872809	0.9999898	0.8569068	0.7680096	0.9684294	0.8718298	0.7631707	0.9985634
Collinsella_aerofaciens	0.9048968	0.9993006	0.9617820	0.8702105	0.6137618	0.9797152	0.9998295	0.9999752	0.9941520
GGB9627_SGB15081	0.4331714	0.9774438	0.9999328	0.9035247	0.8852798	0.9991887	0.9998677	1.0000000	0.9994657
Blautia_faecis	0.9925180	0.9900399	0.3514950	0.9938908	0.9943672	0.9999957	0.9891580	0.5535310	0.8037384
Anaerotignum_faecicola	0.9997280	0.8362166	0.4764284	0.9626105	0.9999977	0.9848124	0.9965192	0.8248362	0.9345788
GGB9642_SGB15119	0.6632884	0.9999389	0.9792601	0.4121831	0.9788289	0.9994904	1.0000000	0.9965128	0.9556317
Faecalicatena_fissicatena	0.8750614	0.3344176	0.9551661	0.4164717	0.9658016	0.9993340	0.6170672	0.9988010	0.4580944
Clostridiaceae_bacterium	0.9260867	0.9999996	0.9999971	0.9149115	0.9264907	0.9998717	1.0000000	0.9988613	0.9946948
Phocaeicola_vulgatus	0.9990603	0.9999183	0.9881431	0.9668952	0.9999688	0.9763106	0.9931740	0.9943389	1.0000000
Anaerostipes_hadrus	0.9998606	0.9927290	0.9999394	0.7715891	0.9935805	0.9990549	0.9999891	0.9999212	0.9999991
Candidatus_Cibionibacter_quicibialis	0.9999949	0.9361672	0.1533131	0.9966620	0.8345726	0.6969565	0.9751364	0.9999301	0.6373608
Blautia_massiliensis	0.4516938	0.9844504	0.9581270	0.7505064	0.6162719	0.9329873	0.9960055	0.9991254	0.9997540
GGB4247_SGB5745	0.5051011	0.9219337	1.0000000	0.9999082	0.9069976	0.9209991	0.9773787	0.9771760	1.0000000
Barnesiella_intestinihominis	0.8865980	0.8899593	0.8995509	0.7190945	1.0000000	0.9428904	0.9959470	0.6915612	0.8023435
Lacrimispora_celerecrescens	0.6743680	0.9869291	0.8801848	0.9270732	0.9737000	0.9987835	0.9966535	0.9999348	0.5553006
Dorea_sp_AF24_7LB	0.9888118	0.6112129	0.8967268	0.9999193	0.9960053	0.9918009	0.7959679	0.9812200	0.7613146
Alistipes_putredinis	0.9993748	0.9922307	0.9999995	0.9676600	0.9999281	0.9998420	0.9995891	0.9999997	0.9915690
GGB9453_SGB14845	0.7822780	0.9883509	1.0000000	0.9999990	0.9947246	0.9914617	0.5907730	0.6139988	0.9999984
Clostridium_sp_AF36_4	0.8089254	0.9992694	0.9393464	0.9990725	0.9999473	1.0000000	0.9462408	0.8145747	0.9979217
Clostridiaceae_unclassified_SGB15090	0.9368787	0.9999988	0.2324020	0.9894526	0.9480199	0.9972162	0.9997780	0.7983892	0.7562523
Roseburia_intestinalis	0.8578161	0.9998310	0.5593468	0.9889791	0.9977857	0.9671698	0.9942942	1.0000000	0.9724342
Clostridium_sp_AT4	0.8787048	0.9999989	0.9999999	0.1815894	0.4028798	1.0000000	0.9430132	0.9243915	1.0000000
Lachnospiraceae_bacterium	0.9975151	0.7270949	0.9999755	0.5996342	0.9991030	0.5639029	0.9957967	0.9537362	0.9990368
Clostridium_leptum	0.9996617	0.9863497	0.6865530	0.9996720	0.9829245	0.9405980	0.9839125	0.9978802	0.9997896
Blautia_sp_MSK_20_85	0.5522384	0.9999999	0.9925328	0.9424462	0.9999909	0.9996545	0.9987375	0.9366739	0.9219186
GGB3614_SGB4886	0.9999969	0.8667133	0.9994348	0.5491342	0.9717430	0.9903066	0.9999998	0.9989827	0.9994058
Eubacterium_siraeum	0.9984814	0.9999971	0.7735743	1.0000000	0.9999974	0.9999993	0.9999991	0.9803275	0.8361990
Phocaeicola_massiliensis	0.9999975	0.9996200	0.9969472	0.8261793	0.9989726	0.8305529	0.9977940	0.9999988	0.9804783
Clostridiales_Family_XIII_bacterium_BX16	0.9404659	0.7807790	0.4804268	0.9990461	0.9999932	0.9989853	0.9162864	0.9946843	0.9844942
Bacteroides_uniformis	0.9785211	0.5542181	0.4963551	0.5202029	0.9697899	0.2839588	0.9433013	0.9999778	0.8138217
Adlercreutzia_equolifaciens	0.6533719	0.9991063	0.9844051	0.6555367	0.9281340	1.0000000	0.9994317	0.9971292	0.8669237
Anaerobutyricum_hallii	0.9356068	0.9989095	0.8968070	0.6028690	1.0000000	0.8635975	0.9999993	0.9999969	1.0000000
Roseburia_hominis	0.9963319	0.8666721	0.8823573	0.9406499	0.9577195	0.9999214	0.7042906	0.7957591	0.9998104
Ruthenibacterium_lactatiformans	0.9939332	0.9930247	0.8576039	0.9999998	0.9946454	0.9972109	0.9999945	0.4242150	0.2080592
Blautia_SGB4815	0.9991569	0.9986583	0.9730714	0.1132776	0.4197091	0.9995425	0.5302411	0.2878985	0.9921020
GGB3588_SGB4808	0.9999953	0.3500828	1.0000000	0.9999022	0.8731911	0.8259762	0.3704663	0.8551539	0.7008524
Fusicatenibacter_saccharivorans	0.5973701	0.8296865	0.9318524	0.9258922	0.8940927	0.5343623	0.5886033	0.7173034	0.9995279
Parabacteroides_distasonis	0.9236544	0.9929926	0.9981551	0.9497736	0.9703272	0.9999844	0.9943957	0.9999721	0.9278317
Gemmiger_SGB15295	0.8609201	0.9711711	0.8143870	0.9469490	0.9995494	0.9999821	0.9840535	0.9980749	0.9979917
Agathobaculum_butyriciproducens	0.9996707	0.9999409	0.7544056	0.9997475	1.0000000	0.9999823	0.9999976	0.9850448	0.8366782
Lactobacillus_gasseri	0.3207205	0.9161426	1.0000000	0.7677273	0.9999997	0.8893737	0.6633060	0.6133039	1.0000000
Phascolarctobacterium_SGB4573	0.9999992	0.6763990	0.7402076	1.0000000	0.7033417	0.7136447	0.6985129	0.9924127	0.6885224
Clostridium_sp_AM22_11AC	0.9999841	0.9076853	0.9018803	0.9997218	0.9315053	0.9622310	0.8296734	0.6938105	0.9957721
GGB5973_SGB4591	0.7956206	0.9999988	0.9365809	0.7815136	0.9999557	0.9145870	1.0000000	1.0000000	1.0000000
GGB2982_SGB3964	0.7998657	0.9994090	0.4919854	0.3188532	0.9651858	0.9982568	0.9606155	0.8462360	0.9959563
Gemmiger_SGB15299	0.9985141	0.9581398	0.4342654	0.9432465	0.7976997	0.9675996	0.6645964	0.9974904	0.4237731
Dorea_sp_AF36_15AT	0.9344403	0.6682242	1.0000000	0.9642534	0.9999318	0.9987531	0.6074994	0.9981301	0.6938957
GGB79916_SGB4587	0.2637000	0.9998822	0.9999720	0.9964666	0.9983934	1.0000000	0.1649501	0.1718354	0.9999967
Parasutterella_excrementihominis	0.9995342	0.7000259	1.0000000	0.6733982	0.9999980	0.8185463	0.9908863	0.9995175	0.9993251
Streptococcus_salivarius	0.1090513	0.9971964	0.9989619	0.9964992	0.9999997	0.9991731	0.2310783	0.4460197	0.9964589
Clostridium_sp_1001270H_150608_G6	0.2603452	0.6580250	1.0000000	0.6907639	0.9991373	0.8425852	0.4221351	0.6251618	0.9931698
Blautia_glucerasea	0.9945465	0.9987665	0.9999992	0.9980494	0.9184310	0.9888886	0.9972348	0.9878058	0.8017527
GGB35068_SGB47850	0.8699105	0.4642125	0.9912280	0.9805199	0.8368717	0.6419617	0.3447270	0.7200988	0.8711221
Holdemania_sp_1001095H_141210_F2	0.4639100	0.9406807	0.9997403	0.9155186	0.6885136	0.9054779	0.9891747	0.9562778	0.9966580
Mogibacterium_sp_BX12	0.9952231	0.5219483	0.9799395	0.9222630	0.9969836	0.8548470	0.7168318	0.7523107	0.9999952
Blautia_luti	0.9999842	0.9879700	0.9953126	0.9961172	0.9999849	0.9999563	0.9999596	0.9999959	0.9999987
GGB3570_SGB4777	0.9992811	0.7485303	0.2095237	0.2361738	0.9760970	0.3110404	0.9998688	0.9938207	0.8460338
Bifidobacterium_adolescentis	0.9999315	0.1803694	0.8965930	0.8803407	0.7834105	0.3519042	0.4554250	0.9851306	0.5961052
GGB79890_SGB14770	0.9837183	0.9999412	0.9999999	0.8644782	1.0000000	0.9912922	1.0000000	0.9991459	0.9833707
GGB9760_SGB15374	0.7539362	0.9663977	0.8688095	0.5112854	0.6049129	0.9971429	0.8846105	0.6672547	0.9939730
GGB9524_SGB14924	1.0000000	0.9976320	0.7020600	0.9625663	0.9992580	0.9306293	0.9999904	0.9658707	0.9702995
Butyricicoccus_sp_AM29_23AC	0.9166136	0.4973403	0.9994589	0.9705304	0.8685766	0.9720811	0.1317636	0.7354015	0.1811245
Dorea_phocaeensis	0.3412979	0.9997822	0.9969454	0.3975277	0.6668647	0.9999969	0.9998183	0.9997882	1.0000000
Eubacteriaceae_bacterium	0.41960972	0.22773155	0.97061787	0.08699046	0.99420301	0.67153890	0.57622806	0.70582102	0.99962643
Eisenbergiella_tayi	0.9854757	0.9997155	0.9620752	0.7836552	0.8629383	1.0000000	0.9570080	0.9999617	0.8737418
Collinsella_SGB4121	0.9999913	0.9974717	0.7438052	0.9012131	0.8747292	0.5995513	0.9999973	0.9995092	0.9669558
Dysosmobacter_sp_BX15	0.9946368	0.9701651	0.9814426	0.9999999	0.9999994	1.0000000	0.8365712	0.9999994	0.5969629
Faecalibacillus_intestinalis	0.9999733	0.9330367	0.9962129	0.9436861	0.9979445	0.9217263	0.9996163	1.0000000	0.9973850
Nitrosopumilus_SGB14899	0.9959733	1.0000000	0.9110731	0.9961685	0.9964387	0.9657621	1.0000000	0.6577492	0.3127607
Bacteroides_xylanisolvens	0.9964156	0.9998888	0.9999844	0.9745653	0.9982130	0.9308916	1.0000000	0.9883273	0.9789227
Collinsella_massiliensis	0.3768978	0.9997388	0.9999737	0.3130526	0.2991237	0.9999955	0.9974687	0.9970723	1.0000000
GGB79734_SGB15291	0.9863688	0.9074877	0.9999958	0.9832107	0.8932146	0.9919426	0.8867874	0.9799308	0.9946471
GGB9602_SGB15031	0.9999972	0.8824783	0.9999599	0.9419846	0.9995985	0.9353507	0.9929436	0.9950664	0.9999997
Odoribacter_splanchnicus	0.7354427	0.4465606	0.9998101	0.7351509	0.9994737	0.7154873	0.4477823	0.8532281	0.9614754
GGB79973_SGB14341	0.9998273	0.9999844	0.7873861	0.9999375	0.9999988	1.0000000	0.9999690	0.9742065	0.7118028
Alistipes_indistinctus	0.8118387	0.4380547	0.9998026	0.6910134	0.9628455	0.4322582	1.0000000	0.9999951	0.9999813
Enterocloster_bolteae	0.8615362	0.9996838	0.9978271	0.5660129	0.9375422	0.9976049	0.9999926	0.9988777	0.9998238
GGB9707_SGB15229	0.8360113	0.9961371	0.9967259	1.0000000	0.9996330	0.9996085	0.9974239	0.9998370	0.9999161
Alistipes_onderdonkii	0.9969643	0.8998965	0.7311601	0.9670757	0.9999988	0.9959621	0.9999849	0.6424473	0.3404547
Parabacteroides_merdae	0.8223730	0.9938525	0.9124066	0.5420914	0.2210541	0.9498580	0.9318767	0.9973342	0.9906649
Clostridiaceae_bacterium_AF18_31LB	0.8149849	0.5465411	0.9787678	0.8137764	0.9082841	0.4945859	0.5525272	0.2487935	0.9790540
Blautia_sp_OF03_15BH	0.9915356	0.9801750	0.4817176	0.8828104	0.9980796	0.8445268	0.9991687	0.9955925	0.8708767
GGB9760_SGB15373	0.9178392	0.9997096	0.9999290	0.8237716	0.9888451	0.9994424	0.9961188	1.0000000	0.9942976
Streptococcus_vestibularis	0.9999451	0.7572289	0.9990843	0.9965705	0.9699184	0.8907295	0.8403997	0.9871698	0.9668193
Bacteroides_thetaiotaomicron	0.9635890	0.9986335	0.3601368	0.9994193	0.9999968	1.0000000	0.9934899	0.9480175	0.9572830
Clostridium_sp_AM49_4BH	0.9393118	0.8883423	0.9865067	0.9394747	0.9999410	0.9500297	0.8686625	0.7469967	0.0372775
Alistipes_dispar	0.9981749	0.9997300	0.9106580	0.9999697	0.8696984	0.8400145	0.9988782	0.9617078	0.9437889
Clostridiales_bacterium_KLE1615	0.99942970	0.97425471	0.05723188	0.99162239	0.99669049	0.99999832	0.99066124	0.57218764	0.68487615
Paraprevotella_clara	0.9994334	0.4514457	0.6456297	0.9827912	0.9999108	0.9923244	0.7554211	0.9477891	0.9567416
Anaeromassilibacillus_sp_An250	0.3567788	0.8395262	0.9938583	0.7940249	0.9999808	0.9772710	0.5716643	0.6099729	0.9999936
Streptococcus_parasanguinis	0.1106840	0.9983699	0.9999953	0.9977586	0.9999459	0.9957654	0.4616915	0.4410117	1.0000000
GGB9453_SGB14844	0.9867722	0.9938239	0.9731774	0.9537615	0.9981302	0.9998336	0.9909140	0.9972918	0.9873294
Dysosmobacter_welbionis	0.5363282	0.6024990	0.8067577	0.5135403	0.9998003	0.8477709	0.6307565	1.0000000	0.5151282
Hydrogenoanaerobacterium_saccharovorans	0.9999991	0.9760856	0.9984763	0.9939584	0.9942378	0.9999875	0.8461684	0.9488964	0.9981869
Clostridium_fessum	0.99947130	0.80270635	0.69080253	0.96614629	0.99911448	1.00000000	0.67805576	0.94800936	0.79655238
Lachnospiraceae_bacterium_Marseille_Q4251	0.8538494	0.8336997	0.9999727	0.8851924	0.9093375	0.9999907	0.8103039	1.0000000	0.6948857
Clostridiales_bacterium	0.9882040	0.8956147	0.8464432	0.8765780	0.9996184	0.8112478	0.9849268	0.9998592	0.9245596
Amedibacillus_dolichus	0.9999996	0.9841804	0.8392489	0.9971183	0.9636940	0.9988105	0.9113779	0.9992808	0.6877163
Streptococcus_thermophilus	0.9101771	0.8504311	0.9995665	0.7429376	1.0000000	0.7906400	0.9592907	0.9904962	0.9998603
GGB9708_SGB15233	0.9995881	0.8073509	0.9999995	0.8295286	0.9240574	0.7325862	0.9330443	0.8785616	0.9988628
Firmicutes_bacterium_AF16_15	0.8659838	0.9434039	0.7791702	0.8422095	0.9570886	0.9999973	0.9225810	0.9119202	1.0000000
GGB51441_SGB71759	0.9999808	0.9736443	0.9309506	0.9998637	0.9702931	0.9816633	0.9488392	0.8664276	0.9806634
Clostridiaceae_bacterium_Marseille_Q4143	0.9999297	0.9975102	0.9980284	0.9968629	0.9295633	0.7908418	0.9857225	0.9752132	0.5554491
GGB3057_SGB4059	0.9243283	0.9809113	0.9471151	0.9923127	0.7618998	0.6340382	0.9576504	0.7696214	0.8848515
Clostridium_sp_AF34_10BH	0.8634241	0.9467787	0.9999999	0.9588082	0.9978801	0.9999162	0.8781255	0.9968899	0.9722369
Clostridium_SGB4750	0.6272449	0.9999966	0.9999373	0.8420070	0.8803029	0.9991501	0.9999999	0.9995828	0.9933848
Ruminococcus_sp_NSJ_13	0.8429507	0.9995651	0.9852210	0.9873348	0.7104260	0.9621902	0.9999992	0.9999536	0.9999975
Gordonibacter_pamelaeae	0.9919901	0.7391776	0.9031072	0.9562336	0.8121010	0.5035787	0.8268174	0.9488367	0.9954607
Hungatella_hathewayi	0.9747773	0.9967285	0.2304859	0.9997825	0.9999976	0.9999950	0.9994139	0.7711839	0.5180381
GGB42994_SGB4746	0.9994653	0.9275259	0.7114271	0.9999998	0.9996462	0.9999031	0.8285958	0.7381730	0.9999973
Roseburia_sp_AM16_25	0.9532053	0.9949857	1.0000000	0.6264914	0.3601496	0.9663020	0.8983027	0.7620355	0.9995648
Limosilactobacillus_fermentum	0.9440911	0.9999991	1.0000000	0.8888353	0.9839796	0.7371675	1.0000000	0.8088416	0.5234667
Flavonifractor_plautii	0.9644389	1.0000000	0.9864234	0.9989754	1.0000000	0.9998149	0.9999337	0.9999996	0.9999599
Eggerthella_lenta	0.9999979	0.4265822	0.9999999	0.9999769	1.0000000	0.9999920	0.4345109	1.0000000	0.4064511
Clostridium_butyricum	1.0000000	0.8125198	0.9999941	0.9930800	0.9910215	0.9999976	0.9663747	0.9791537	0.5592512
GGB34900_SGB14891	0.9957033	0.9961473	0.6415061	0.9053375	0.9998452	0.9383477	0.9554522	0.9960472	0.9954253
Bacteroides_fragilis	0.2359618	0.9997956	0.9127422	0.3374175	0.9977587	0.9956986	0.9995131	0.9999998	0.9957525
GGB9719_SGB15273	0.9256460	0.9999484	0.4194364	0.9807856	0.4941594	0.1961672	1.0000000	0.9739215	0.9731965
GGB2998_SGB3988	0.9439142	0.2232315	0.9979379	0.6891686	0.9916532	0.5119206	0.9963812	0.9998883	0.9996699
GGB9522_SGB14921	0.6603547	0.9999586	0.4829628	0.1922328	0.9995881	0.8813171	0.9994352	0.9926864	0.9993445
Clostridium_spiroforme	0.9583694	0.9488129	0.9926477	0.8078975	0.9910962	0.9488959	0.9984851	0.9940255	0.9952454
Dysosmobacter_sp_NSJ_60	1.0000000	0.8991431	0.8947872	0.9899131	0.9622693	0.9998950	0.9961547	0.4254867	0.1973491
GGB6612_SGB9346	0.8862993	0.9999637	0.6865498	0.9999834	0.9728427	0.9521966	0.8431163	0.6876798	0.9998704
Clostridia_bacterium_UC5_1_1D1	0.9996671	0.9998901	0.6900751	0.9472779	0.9421694	0.7454314	0.9999996	0.9999093	0.9953725
GGB2653_SGB3574	0.9971160	0.3064072	0.9997390	0.3867228	0.9968635	0.7481373	0.9703001	0.9998628	0.9946747
Alistipes_ihumii	0.9984877	0.1547154	0.9999911	0.4213496	1.0000000	0.6008224	0.9927705	0.9998436	0.9540443
Faecalibacterium_SGB15346	0.9945544	0.9626773	1.0000000	0.8850860	0.9023939	0.9994956	0.8387630	0.9830471	0.9743147
GGB3034_SGB4030	0.9871903	0.9999994	0.5907914	0.9772380	0.9171038	0.6113192	0.9999743	1.0000000	0.9999072
Methylobacterium_SGB15164	0.9216574	0.9998733	0.9999999	0.9841240	0.9923372	0.9999388	0.9915372	0.8825162	0.9577675
Butyricimonas_paravirosa	0.9649724	0.9999980	0.7080213	0.8902334	0.9866733	0.9999847	0.9999981	0.8959015	0.7208998
Blautia_hydrogenotrophica	0.9186478	0.9997378	0.9964589	0.8819963	0.9999785	0.9875166	0.9987427	0.9999856	0.9836139
Mediterraneibacter_glycyrrhizinilyticus	0.9709432	0.8997901	0.9802037	0.9430550	0.9869136	1.0000000	0.9318749	0.9879519	0.3803240
Desulfovibrio_desulfuricans	0.9870454	0.8666091	1.0000000	0.9985994	0.9086660	0.8620254	0.8341239	0.8305275	1.0000000
GGB3005_SGB3996	0.8388191	0.9998222	0.9999904	0.5920645	0.7634041	0.9999833	0.9911804	0.9901633	1.0000000
Allisonella_histaminiformans	0.9726558	0.9996005	0.9999996	0.9533060	0.9991401	0.9999450	0.7678529	0.9488809	0.9859174
Ruminococcus_gnavus	0.4909921	0.9998725	0.7135361	0.6807006	0.9994025	0.9695560	0.9999993	0.9999760	0.9999983
GGB9239_SGB14181	0.6017288	0.8942627	0.9618942	0.5197705	0.9799257	0.8649272	0.9108744	0.9518184	0.9943766
GGB3033_SGB4029	0.99966933	0.99557779	0.97883180	0.99997614	0.92452383	0.94980089	0.99962979	0.69997039	0.01546781
Limosilactobacillus_vaginalis	0.6532104	0.9998499	1.0000000	0.9999936	0.9999902	0.9998017	0.6609524	0.6193725	1.0000000
Alistipes_communis	0.95066578	0.15197768	0.62595261	0.20238984	0.63004083	0.08727074	0.94743995	0.99984254	0.86895977
Waltera_intestinalis	0.9974642	1.0000000	0.9997127	0.9998011	1.0000000	0.9999776	0.9900681	0.9999856	0.9956570
Coprobacillus_cateniformis	0.9997990	0.9997747	0.6204812	0.9963891	0.9999996	0.9944301	0.9999997	0.3937233	0.5253134
Lactobacillus_crispatus	0.9999999	0.9999967	0.4569250	1.0000000	0.9999960	0.9999959	0.9999998	0.4676937	0.5171018
GGB9708_SGB15234	0.8615962	0.9999106	0.6461262	0.3242821	0.9989668	0.9676654	0.9996265	0.9849677	0.9931766
Streptococcus_mutans	0.8951993	0.9942915	0.9999993	0.9999373	0.9890124	0.9979430	0.9988452	0.6764406	0.8215126
Veillonella_dispar	0.9999992	0.6853385	0.9934751	0.7795518	0.9959912	0.5932329	0.9994156	0.9999988	0.9973643
Oscillospiraceae_unclassified_SGB15256	0.9999816	0.8035404	0.7235284	0.9622193	0.9968820	0.9999968	0.3743545	0.5859299	0.9960387
Lachnospira_pectinoschiza	0.9934386	0.9999399	0.7579128	0.9954129	0.7732502	0.5380068	0.9999534	0.9939961	0.9643411
Olsenella_uli	0.9999987	0.9999985	0.9998142	0.9999997	0.8407220	0.8328539	0.9999993	0.7176271	0.3547311
Enterocloster_clostridioformis	0.9657191	0.8702558	0.9822612	0.9692845	0.9190245	0.8778893	0.8708238	0.9176053	0.9697955
Eisenbergiella_massiliensis	0.9362725	0.9681548	0.9999992	0.9940190	0.9999773	0.9955321	0.9915382	0.9840013	0.4693551
Bifidobacterium_longum	0.9999905	0.9922717	0.7233168	0.9984855	0.9997944	0.9981399	0.9990511	0.9991601	0.5409096
GGB3653_SGB4964	0.9996970	0.9945752	0.9999136	0.8881675	0.9371815	0.4854831	0.9946823	0.9967942	0.8711544
Collinsella_SGB47518	0.9987719	0.7298266	0.9438980	1.0000000	0.9809829	0.9818624	0.5864379	0.9993098	0.3668616
Limosilactobacillus_oris	0.9999996	0.3809674	0.9979673	0.7690351	0.9304433	0.3305130	0.9267924	0.9905434	0.9981875
Lachnospira_eligens	1.0000000	0.9881601	0.8996105	0.3193314	0.9998471	0.7544780	0.9970516	0.9991603	0.9999598
GGB9634_SGB15093	0.2128897	1.0000000	0.7880978	0.1831386	0.7689011	1.0000000	0.9999984	0.9891406	0.8381012
Methanobrevibacter_smithii	0.6256262	0.9999989	0.9999994	0.9952890	0.9999989	0.9986053	0.8866185	0.9556867	0.9989695
Alistipes_finegoldii	0.6143421	0.9691730	0.9993382	0.4395803	0.9999094	0.9414091	0.9913764	0.9371166	0.9968314
Christensenellaceae_bacterium_NSJ_63	0.9999998	0.8340678	0.9964840	0.6393280	0.9802878	0.9804098	0.9999999	0.8805552	0.9101580
Candidatus_Pararuminococcus_gallinarum	1.0000000	0.2297985	0.9998669	0.4227641	0.9999846	0.3828974	0.9926685	0.9999992	0.9877972
Lawsonibacter_asaccharolyticus	0.8497222	0.9929483	0.9970926	1.0000000	0.9997450	0.9998025	0.9999849	0.9630389	0.9538767
Lactococcus_piscium	0.9999999	0.9999992	0.4573661	1.0000000	0.9999999	0.9999990	1.0000000	0.4235211	0.5183046
GGB9621_SGB15073	0.7127014	0.9999997	0.3714684	0.9986920	0.9989456	0.9934718	0.9954619	1.0000000	0.9380626
GGB1420_SGB1957	0.8473123	0.9990590	0.8334452	0.9761409	0.9582078	0.9999697	0.9999999	0.8169571	0.7540815
Rothia_mucilaginosa	0.9907708	0.9998966	0.9089185	1.0000000	0.9998874	0.9998686	0.9926257	0.9999997	0.9291776
Bacteroides_cellulosilyticus	0.9924489	0.9504434	0.7917152	0.9999337	0.9999861	0.9998464	0.9944882	0.9946184	1.0000000
Streptococcus_anginosus	0.4504257	0.9999995	0.9929868	0.9999675	0.9682712	0.9919242	0.6416763	0.6679924	0.9999985
GGB3619_SGB4894	0.9975071	0.9461480	0.9967672	0.8510714	0.9504348	0.9999985	0.9999980	0.9637035	0.9254427
Alistipes_shahii	0.9997928	0.9566128	0.9990811	0.9999942	0.9784435	0.9869008	0.9671410	0.9987617	0.9748329
Holdemania_filiformis	0.9994352	0.6900880	0.9999999	0.8772126	0.9999996	0.9696989	0.9196571	0.9995219	0.9270668
Eubacterium_SGB6276	0.96448779	0.92899463	0.99138711	0.09724133	0.98305768	0.88772082	0.99988598	0.99269574	0.99782861
GGB45432_SGB63101	0.2855590	0.9653856	0.4622248	0.8158268	0.9324544	0.9965984	0.9952490	0.9458562	0.9430281
Candidatus_Avimonas_narfia	0.8529968	0.9996930	0.9965543	0.3990425	0.9664063	0.9997074	0.9754105	0.9975390	0.9963136
Isoptericola_variabilis	0.9940753	0.9998907	0.4573435	0.9998561	0.9055137	0.8419164	0.9978821	1.0000000	0.9914854
Massiliimalia_timonensis	0.9988492	0.5623475	0.9998454	0.5599807	0.9999963	0.7068962	0.9945639	0.9965245	0.9999998
GGB9581_SGB79823	0.6578502	0.9674930	0.9999998	0.9277643	0.6848335	0.9696960	0.9964615	0.9984823	0.9999960
GGB32900_SGB53446	0.9214902	0.9984970	0.9522633	0.5857808	0.9956991	0.9999244	0.9798398	0.9962673	0.9973173
Lachnotalea_sp_AF33_28	0.9999987	0.9999877	0.9788107	0.4131842	0.8232948	0.9984872	0.9830942	0.9366075	0.9956898
Enterocloster_citroniae	0.9999995	0.9515001	0.9892599	0.9988317	0.9999973	0.9999608	0.8123017	0.9993271	0.4417070
GGB3486_SGB4658	0.4038017	0.3417594	1.0000000	0.4351312	0.9846953	0.2903503	0.3274961	0.2908619	1.0000000
Roseburia_faecis	0.9999905	1.0000000	0.9773286	0.9998473	0.9999999	0.9998987	0.9999313	0.9930778	0.9977287
GGB80140_SGB15224	0.9991886	0.9951108	0.1917935	0.9958167	0.8662599	0.7212834	1.0000000	0.9919602	0.9418375
Enterocloster_aldenensis	0.9999823	0.9818875	0.8602825	0.9998260	0.9824142	0.9941950	0.9736671	1.0000000	0.7432803
Turicibacter_bilis	0.4444082	0.9937665	0.8562033	0.6988325	0.9860265	0.9987833	0.9690280	0.6692021	0.9549185
Klebsiella_pneumoniae	0.9827303	0.9987193	0.9998874	0.9999377	0.9067844	0.9592928	0.9039377	0.5437201	0.9764225
Lachnospira_sp_NSJ_43	0.9635816	0.9999711	0.7508926	0.9999976	0.9967047	0.9991352	0.9720889	0.6516632	0.9786454
GGB3363_SGB4447	0.9995548	0.9997614	0.7688651	0.9999929	0.8471913	0.8206058	0.9989919	0.9945440	0.9998864
GGB14025_SGB14906	0.8708575	0.9979391	0.9995462	0.9999718	0.9988239	0.9968653	0.9999459	0.9992104	0.9998601
Clostridium_sp_NSJ_42	0.7107843	0.9636009	0.9814970	0.9369005	0.9899342	0.9996685	0.8090474	0.6999723	0.9999950
GGB9713_SGB15249	0.8366326	0.9973917	0.9591093	1.0000000	0.9654755	0.9705958	0.9008223	0.9381848	0.9998856
GGB3746_SGB5089	0.9999587	0.9810647	0.9999712	0.5498518	0.9997630	0.4414084	0.9223733	0.9997848	0.8244453
Negativibacillus_massiliensis	0.9999783	0.1568945	1.0000000	0.1696399	0.9834753	0.1220100	0.9720840	0.9676538	1.0000000
Oscillospiraceae_bacterium	0.9999997	0.7660324	0.9979546	0.9343294	0.9993159	0.9404999	0.9759559	0.9919833	0.9998408
Enterococcus_faecium	0.9175757	0.9999927	1.0000000	0.9404125	0.9716477	0.9999372	0.9332113	0.7558410	0.9916664
GGB9770_SGB15390	0.9999445	0.7603167	0.7513465	0.8112047	0.9995722	0.9989058	0.9924331	0.9989967	0.9993768
GGB9765_SGB15382	0.3765914	0.9999999	0.8501347	0.6342434	0.9999980	0.9890835	0.9999483	0.9999569	1.0000000
Lawsonibacter_sp_NSJ_51	0.9999998	0.5681293	0.9985517	0.5052953	0.9995452	0.5465433	0.9996772	0.9999996	0.9979560
GGB47687_SGB2286	1.0000000	0.9513131	0.6755677	1.0000000	0.4073679	0.4226318	0.9459754	0.9245984	0.9999992
GGB36267_SGB14177	0.9610427	0.9978562	0.7492862	0.9935695	0.9981055	0.9999997	0.9989158	1.0000000	0.9946209
Intestinimonas_butyriciproducens	0.9999998	0.3622765	0.9956217	0.2362010	0.9982028	0.5427468	0.9999999	0.9232341	0.9524762
GGB33512_SGB15203	0.9979123	0.9999937	0.7095866	0.9999197	0.8773425	0.8015345	0.9995709	0.9999999	0.9998235
GGB9737_SGB15309	0.9961548	0.9245815	0.8589483	0.9258587	0.9460581	0.9999644	0.3604725	0.9992083	0.2850601
Coprobacter_fastidiosus	0.9999986	0.9999400	0.5355672	0.9996649	0.9999837	0.9999972	1.0000000	0.5269669	0.5261426
Enterocloster_lavalensis	0.9999969	0.9881309	0.4696617	0.9999871	0.7920756	0.7507326	0.9896325	0.9999999	0.9575434
Blautia_sp_Marseille_P3087	0.9999624	0.5662966	0.9999954	0.5166275	0.9730541	0.5349501	0.9606457	0.9387551	0.9999954
GGB9775_SGB15395	0.6313293	1.0000000	0.8373808	0.9999933	0.3413317	0.3201954	0.8065492	0.9999027	0.8361909
Bacteroides_ovatus	0.9670021	1.0000000	0.9591641	0.9991647	0.9954927	0.9996528	0.9999251	0.9982102	0.9995734
Pseudoruminococcus_massiliensis	0.9632842	0.9077391	0.9969881	0.9904559	0.7966519	0.9370892	0.9337962	0.9926738	0.9868853
Clostridiaceae_bacterium_Marseille_Q4149	0.9999992	0.9983517	0.6917228	0.9999988	0.9177169	0.9040030	0.9935044	0.9998924	0.9985708
Ruminococcus_bromii	0.9999891	0.4401208	0.9768934	0.9109767	0.9918813	0.7763063	0.8061858	0.8106351	0.9999999
GGB3304_SGB4367	0.9999995	0.9650952	0.9996242	0.9991126	0.9779895	0.9941294	0.9317351	0.9599615	0.9998795
Enterocloster_SGB14313	0.9964291	1.0000000	0.7102629	0.9895139	0.8291211	0.9356311	0.9964176	0.9738939	0.9941633
Phocaeicola_dorei	0.9999917	0.9417791	0.8926292	0.9980962	0.9405345	0.9837245	0.8285138	0.6235150	0.9927741
GGB4567_SGB6307	0.5035134	0.9993847	1.0000000	0.6023781	0.4699154	0.9992046	0.9997835	0.9997382	1.0000000
GGB3167_SGB4181	0.8110672	0.9940479	0.9980176	0.9817516	0.9999653	0.9945550	0.9988583	0.9873345	0.9976193
Bacteroides_caccae	0.8552873	0.9231020	0.9998886	0.9999994	0.9385498	0.9295349	0.9999464	1.0000000	0.9996370
GGB9345_SGB14311	0.6607879	0.9726626	0.3387372	0.9433256	0.9993745	0.9093085	0.9989609	0.9999539	0.9999235
Phascolarctobacterium_faecium	0.9999853	0.9993688	0.9999701	0.9972714	0.9979002	0.9999775	0.9836911	0.9890394	0.9999973
GGB80011_SGB15265	0.9999153	0.3363238	0.9989424	0.9455683	0.6653427	0.2995113	0.7909889	0.9084264	0.9989872
Paenibacillus_SGB4339	0.4971961	0.9909788	1.0000000	0.8551918	0.7368332	0.9894330	0.9997810	0.9997534	1.0000000
Roseburia_sp_AM59_24XD	0.4568156	0.9819655	1.0000000	0.9911607	0.9967276	0.9740534	0.8147296	0.7788272	0.9999988
GGB9762_SGB15377	0.9935778	0.9997107	0.2578973	0.9999969	0.9970336	0.9984005	0.9999974	0.9678332	0.4542700
GGB6601_SGB9333	0.4566013	0.9693019	1.0000000	0.9825098	0.9870062	0.9575774	0.8805861	0.8523641	0.9999711
GGB9342_SGB14306	0.7570998	0.7143977	0.9998334	0.9990246	0.8966827	0.7696412	0.9999976	0.9999774	0.9999999
GGB3277_SGB4327	0.9479806	0.9801200	0.4792833	0.9999997	0.9982290	0.9991332	0.8225798	0.7236138	0.9999541
GGB9635_SGB15106	0.3662828	0.9980098	0.9510431	0.9977639	0.9999903	0.9988296	0.9992715	0.9835032	0.9949708
Collinsella_bouchesdurhonensis	0.9999987	0.9997388	0.2654806	0.9765239	0.9999777	0.9998382	0.9730092	0.6305929	0.8342436
GGB80055_SGB4053	0.9906817	0.9743374	0.9998301	0.9999438	0.9999999	0.9999756	0.8375196	0.9999975	0.5052666
GGB781_SGB1024	0.8511617	0.9846430	1.0000000	0.9952976	0.9303880	0.9830257	0.6835933	0.6700804	1.0000000
GGB9211_SGB14151	0.3962433	0.7870572	0.9999966	1.0000000	0.7350334	0.7381602	0.9970924	0.9967007	1.0000000
GGB9747_SGB15356	0.9999088	0.9986667	0.9997401	0.9066149	0.9931902	1.0000000	0.9996406	0.9957871	0.9996303
GGB34797_SGB14322	0.99964700	0.39435028	0.02682079	0.99998744	0.91762709	0.93193596	0.41226423	0.45540088	0.99981743
GGB9253_SGB14199	0.4573911	0.9334702	0.9039399	0.9217860	0.9456110	0.9567359	0.9434544	0.9531740	0.9754164
Bacteroides_intestinalis	0.9999922	0.9999929	0.4868672	1.0000000	0.9999996	0.9999995	0.9998462	0.6331873	0.5084042
GGB9712_SGB15244	0.7901061	0.9957999	0.7825431	0.8511533	0.9793345	0.6289839	0.9928656	0.9908636	1.0000000
Mogibacterium_kristiansenii	0.9999995	0.7987907	0.7747445	0.9646793	0.4560311	0.2923622	0.9154249	0.7744752	0.9793856
GGB9602_SGB15028	0.9970231	0.9999205	0.7431142	0.9999996	0.7891055	0.7794154	0.9914653	0.9999996	0.9844211
GGB33469_SGB15236	0.9999418	0.9185142	0.8798501	0.9999999	0.9978703	0.9975015	0.9407586	0.9759367	0.9954804
Vescimonas_SGB15087	0.9982007	0.9994489	0.9135369	0.9986182	0.7929984	0.6336051	0.9993514	0.9760252	0.9976626
GGB2958_SGB3940	0.5961398	0.9999626	0.6315108	0.9380723	0.9886510	1.0000000	0.9999756	0.9840502	0.8150625
Oscillospiraceae_unclassified_SGB15257	1.0000000	0.8501810	0.9372104	0.7240485	0.9964586	0.7089871	0.9998787	0.9999501	0.9911460
GGB9634_SGB15095	0.2566360	0.9571005	0.9999998	0.8096593	0.5422231	0.9589208	0.9995223	0.9994120	1.0000000
GGB9511_SGB14908	0.9659825	0.9934719	1.0000000	0.4473488	0.6107295	0.9926331	0.8660830	0.8573257	1.0000000
GGB3109_SGB4643	0.6726745	0.9987247	0.9999862	0.6374608	0.3861256	0.9919155	0.9962217	0.9626719	0.9994678
Butyricimonas_virosa	0.7063044	0.9968287	0.9882674	0.7381462	0.4265965	0.9901718	0.9964307	1.0000000	0.9964870
GGB9608_SGB15041	0.5239470	0.9986173	0.9778104	0.4159040	0.7632214	0.9998849	0.9940772	0.9631400	0.9983375
GGB9636_SGB15107	0.9999285	0.9779991	0.9428620	0.9999999	0.9059807	0.9029155	0.9836829	0.9630969	0.9830883
GGB9240_SGB14182	0.9939911	0.9999902	0.9668369	0.9894624	0.9999207	1.0000000	0.9999973	0.9997938	0.9987973
Senegalimassilia_faecalis	0.99999944	0.99242243	0.10668688	0.99998648	0.90660818	0.93807331	0.98073279	0.12828419	0.03911715
Coprococcus_SGB4669	0.9960886	0.7565537	0.7473289	0.9999989	0.9459220	0.9373698	0.6388665	0.4692358	0.9974501
Monoglobus_pectinilyticus	0.9925958	0.9997471	0.3442003	0.9999553	0.9261768	0.8981605	0.9999996	0.5130483	0.0202792
Ellagibacter_isourolithinifaciens	0.9873779	0.9705838	0.9955567	0.9852134	0.9519804	0.8632651	0.9998553	0.9989136	0.9998031
Alistipes_senegalensis	0.9971183	0.9999356	0.6300240	0.9866079	0.9926947	0.9347860	0.9994202	0.9999901	0.9996833
Senegalimassilia_anaerobia	0.9827656	0.9849015	0.7797480	0.9982430	0.9999904	0.9999995	0.9999973	0.9998858	0.9999393
Eubacterium_SGB4961	0.7424940	0.9955495	0.9999977	0.6494602	0.7188379	0.9685208	0.9906234	0.9608553	0.9961777
GGB4745_SGB6571	0.8919317	0.9999998	0.9999470	0.7809697	0.7582276	0.9999990	0.9999761	0.9999901	1.0000000
GGB9545_SGB14951	0.1289707	0.8034327	1.0000000	0.9153000	0.4752523	0.8381481	0.9967952	0.9989790	0.9999770
Vescimonas_fastidiosa	0.99996394	0.94212084	0.05045576	0.99999999	0.28427028	0.28841093	0.96306656	0.99202190	0.99680021
GGB79758_SGB14216	0.1693957	0.9804478	1.0000000	0.9672764	0.9999938	0.9756793	0.4285270	0.3944639	1.0000000
GGB9790_SGB15413	0.9605700	0.9384203	0.8273590	0.9910638	0.9960590	0.9999719	0.9601875	0.9751475	0.9999776
GGB9767_SGB15385	0.5818314	0.9874499	0.6978647	1.0000000	0.9999711	0.9999850	0.9992759	0.9999519	0.9999282
GGB9302_SGB14263	0.3922746	0.9500962	0.9933611	0.6157114	0.9998584	0.9775884	0.8959219	0.9943519	0.9688520
GGB2998_SGB3989	0.9999987	0.4755764	0.2227944	0.9999778	0.3860489	0.3564962	0.4881370	0.9268022	0.4904841
GGB9189_SGB14128	0.9966887	0.9999928	0.5322235	0.9990761	0.6579733	0.5216665	0.9999518	0.9933017	0.9973734
Faecalibacterium_SGB15315	0.8330372	0.9921036	0.2654379	0.7967631	0.9971727	0.9983711	0.9845897	0.8196418	0.9797776
GGB33928_SGB15225	0.9638277	0.9659014	0.9616639	0.9736252	0.7075595	0.3962692	0.9598912	0.7631759	0.9903346
Dakarella_massiliensis	0.9998197	0.5653918	1.0000000	0.6709253	0.9974880	0.5060074	0.9999445	0.9999326	1.0000000
Bifidobacterium_pseudocatenulatum	0.9801504	0.5735486	0.9999984	0.8450253	0.9931440	0.8834370	0.7072375	0.9635968	0.8097659
GGB3475_SGB4638	0.9999335	0.8025770	0.9999891	0.6195374	0.9919332	0.9623860	0.9999216	0.9900541	0.9989145
Dielma_fastidiosa	0.9999385	0.8042221	0.6085615	0.9989358	1.0000000	0.9994500	0.8636160	0.5052030	0.9945716
GGB9616_SGB15051	0.6087902	0.9996829	0.9999964	0.9735384	0.9999992	0.9910628	0.9658092	0.8354393	0.9961200
Eubacterium_sp_AF34_35BH	0.07796889	0.82947311	1.00000000	0.61850992	1.00000000	0.80855888	0.30091199	0.28179549	0.99999998
Bilophila_wadsworthia	0.8520792	0.5197759	0.9987079	0.7777233	0.9896728	0.9990468	0.5889715	0.9999995	0.2967465
GGB9293_SGB14250	0.99914074	0.99866369	0.16768665	0.99846609	0.05808944	0.03329238	0.99914623	0.82151323	0.89359075
GGB9708_SGB15235	0.3080303	0.9948350	0.9955981	0.9571398	0.8958115	0.9816868	0.9999999	0.9977224	0.9614401
GGB9618_SGB15064	0.9981509	0.9995240	0.9744384	0.6991130	0.8504792	0.9999996	0.9984010	0.7129952	0.8278696
GGB9291_SGB14248	0.5573189	0.9994325	0.9779910	0.9988257	0.9994382	0.9999999	0.8520580	0.7686456	0.9999807
Bacteroidales_bacterium	0.4662439	0.9931750	1.0000000	0.9972736	0.9997346	0.9919096	0.7296986	0.7082530	1.0000000
GGB9176_SGB14114	0.9872675	0.9912642	0.9722659	0.9999036	0.9768876	0.9421672	0.9997877	0.9941271	0.9621959
GGB77437_SGB9391	1.0000000	0.8712941	0.9785443	0.6702011	0.9999999	0.9010452	0.9999994	0.9949818	0.9947969
GGB9618_SGB15065	0.9997906	0.7679292	0.7492959	0.8902932	0.9848921	0.9228002	0.8808169	0.8523806	0.9999690
GGB9696_SGB15212	0.5553202	0.9984618	1.0000000	0.7930374	0.6773744	0.9981795	0.9999781	0.9999753	1.0000000
GGB9350_SGB14317	0.8343494	0.3592238	0.8739430	0.6500886	0.9985713	0.7724749	0.4766298	0.9989010	0.2867438
GGB9296_SGB14253	0.9777271	0.8179995	0.9991696	0.9997828	0.9986871	0.9999777	0.9340487	0.9975905	0.5745036
Oscillospiraceae_bacterium_Marseille_Q3528	0.9998623	0.9400810	0.9953448	0.9958865	0.7753282	0.6080851	0.9962206	0.9625684	0.9970681
GGB33469_SGB15237	0.9452717	0.9984184	0.2708077	0.9928870	0.7066997	0.5296511	0.9993754	0.9997613	0.9999975
GGB9444_SGB14834	0.6652270	0.9994202	0.9810712	0.7468266	0.9343106	0.9999984	0.9997203	0.9987090	0.9999968
Clostridiaceae_unclassified_SGB4771	0.1981336	0.9383283	0.9286689	0.9838377	0.9829059	0.9997455	0.9999999	1.0000000	0.9999927
Candidatus_Allobutyricicoccus_pentlandensis	0.6384901	0.9997686	0.9881690	0.9996992	0.9988712	0.9999745	0.8941939	0.8903445	1.0000000
GGB9299_SGB14259	0.9914099	0.6732322	0.9951689	1.0000000	0.9999877	0.9999940	0.8864892	0.9710194	0.3271847
GGB9782_SGB15403	0.9945052	0.9999772	0.7602829	0.9981330	0.9999664	1.0000000	0.9999926	0.9920765	0.9437304
GGB13493_SGB15238	0.9996802	0.8285908	0.1453689	0.9999969	0.9923147	0.9886087	0.9097758	0.4684980	0.7821968
Ligilactobacillus_salivarius	0.9189158	0.6985427	1.0000000	0.8877794	0.9909375	0.6479476	0.7404253	0.7069294	1.0000000
GGB3351_SGB4434	0.7640457	0.3283976	0.9997455	0.9997371	0.8676526	0.8296738	0.1866734	0.5894759	0.2659121
Intestinimonas_massiliensis	0.99998135	0.99973870	0.08615154	0.99550793	0.24779487	0.52159803	0.99991105	1.00000000	0.99972227
GGB34228_SGB72916	0.8023273	0.9985988	0.6155021	0.9980113	0.9999989	0.9999965	0.9987934	0.9999943	0.9291210
GGB9559_SGB14969	0.9367013	0.9305109	0.9017999	0.9727258	0.5626616	0.2911862	0.8978354	0.6697439	0.9930062
Methanosphaera_stadtmanae	0.03059487	0.81076521	0.99783594	0.92848768	0.90787812	0.76505836	0.40159029	0.44189213	0.99992822
Collinsella_SGB15196	0.5664409	0.9959467	0.9998250	1.0000000	1.0000000	1.0000000	0.6413924	0.9418013	0.9512819
GGB2980_SGB3962	0.9200704	0.6720215	0.9996502	0.9939053	0.6410260	0.8293884	0.2050787	0.2487326	0.9998990
Slackia_isoflavoniconvertens	0.9740539	0.6188547	0.6237748	0.9719840	0.9999995	0.9958902	0.6229796	0.7300342	0.9994913
GGB9788_SGB15411	1.0000000	1.0000000	0.3824588	0.8998394	0.1495594	0.4807180	0.9887371	0.8440198	0.9664218
Butyricimonas_SGB15260	0.9681769	0.7157316	0.9998425	0.9996792	0.9998157	1.0000000	0.9790179	0.9206114	0.2625773
Lachnospiraceae_bacterium_AM48_27BH	0.9997419	0.9999212	0.8755598	0.9998271	0.9650851	0.9907106	0.9999262	0.7080676	0.6590245
Puniceicoccaceae_unclassified_SGB8769	1.0000000	0.2035875	0.9999999	1.0000000	0.9999973	0.9999883	0.2020015	1.0000000	0.2429800
Clostridium_SGB4648	0.9885265	1.0000000	0.9999955	0.7842239	0.9990931	0.9999571	0.9994245	0.9999839	0.9990995
GGB9697_SGB15213	1.0000000	0.9997695	0.4534117	1.0000000	0.4904617	0.5147080	0.9998059	0.9999999	0.9999170
GGB2970_SGB3952	0.9999963	1.0000000	0.9993000	0.9815248	0.9971812	1.0000000	0.9992846	0.9999973	0.9995911
Clostridium_SGB4909	0.9999999	0.8866822	0.9943079	0.9999999	0.2408536	0.2998580	0.8755169	0.5585753	0.9920566
Lacrimispora_amygdalina	0.9135224	0.8894341	0.6245595	0.9987992	0.9999951	0.9999939	0.9999345	0.9994524	0.9999895
Erysipelatoclostridium_ramosum	0.9997707	0.6850502	0.9923634	0.9770123	0.9999892	0.9990789	0.8473533	0.9988498	0.3409112
GGB9534_SGB14937	0.4734861	0.8416006	0.6828482	0.9999629	0.9999935	0.9999181	0.4015305	0.5356860	0.9974381
Clostridium_sp_AM33_3	0.9998440	0.3757801	0.8710196	1.0000000	0.7718934	0.7921282	0.4399568	0.9977699	0.2727248
GGB33512_SGB15201	0.3462639	0.9385010	0.9927718	0.7969389	0.7167367	0.9922773	0.9946157	0.9941365	1.0000000
GGB4769_SGB6602	1.0000000	0.9999810	0.3979423	0.9999999	1.0000000	0.9999994	0.9999960	0.4287515	0.5214871
GGB42711_SGB59916	0.8906906	0.7980912	1.0000000	0.4013097	0.9969882	0.7892731	0.9444462	0.9419691	1.0000000
GGB4768_SGB6601	1.0000000	1.0000000	0.5093105	1.0000000	0.9999695	0.9999387	1.0000000	0.4413758	0.4528059
GGB9677_SGB15180	0.9999985	0.8627829	0.6720470	0.9999557	0.3400823	0.4537573	0.7489999	0.9333002	0.9919201
Candidatus_Woodwardibium_gallinarum	0.9938115	0.7498793	0.9988682	0.6743365	0.9997955	0.8487413	0.9657915	0.9993752	0.9806843
Enterococcus_faecalis	0.9788066	0.8108583	0.9999812	0.9997758	0.9349012	0.9234257	0.8752518	0.9539279	0.6485171
Veillonella_parvula	0.9999997	0.3899796	0.9856400	0.9999992	0.9880954	0.9830600	0.3713554	0.9999998	0.3420222
Eubacteriales_unclassified_SGB15145	0.9993548	0.8001293	0.8631272	0.9599745	0.9999823	0.9837823	0.9918691	0.9805890	0.9999855
Turicibacter_sanguinis	0.3598102	0.9999765	0.9999855	0.9999768	0.9999984	0.9999998	0.2964491	0.2990815	0.9999992
GGB9088_SGB14017	1.0000000	0.9924244	0.3712905	1.0000000	0.9995294	0.9996310	0.9926014	0.5046969	0.6759041
Clostridium_sp_AF27_2AA	0.9999995	0.8359100	0.3545935	0.9999974	1.0000000	0.9999989	0.8362854	0.5453581	0.9950537
Bifidobacterium_breve	0.7942443	0.8672826	0.9993967	0.9880692	0.9433030	0.8929738	0.9859140	0.9961379	0.9928727
GGB9343_SGB14307	0.9999976	0.4801623	0.8870864	0.9999992	0.9999882	0.9999996	0.4470601	0.9591455	0.8354767
Megamonas_funiformis	0.9260213	0.9696057	0.5318501	0.9963327	0.9511361	0.9070898	0.9386709	0.9916023	0.9300878
Holdemanella_porci	0.9424266	0.9870969	0.8026266	0.7541433	0.9999810	0.9969527	0.9988691	0.9999999	0.9585411
GGB4386_SGB6036	0.9997567	0.3730924	0.9999766	0.9998589	0.9999999	0.9999794	0.3348261	1.0000000	0.3237440
Faecalibacillus_faecis	0.9999987	0.8106213	0.9994809	0.8125688	0.9591754	0.7860336	0.9609784	0.9763959	0.9998955
Megasphaera_massiliensis	0.9123703	0.9536445	0.9976605	0.8810564	0.7840328	0.9375910	0.6370827	0.6930907	0.9997907
Ruminococcus_lactaris	0.7156944	0.9879417	0.5943707	0.3873523	0.9999392	0.9986944	0.9974329	0.9759169	0.9634907
Ruminococcus_sp_AF41_9	0.9095186	0.9952903	0.9998566	0.9995795	0.9915270	0.9956003	0.9615242	0.9737981	0.9997716
Ruminococcus_sp_AF13_28	0.9999985	0.8382880	1.0000000	0.5771946	0.9369606	0.8368209	0.9334156	0.9329484	1.0000000
Faecalimonas_umbilicata	0.4576522	0.8695047	0.9998511	0.9808539	0.4111976	0.8497774	0.9999434	0.9999999	0.9998344
Sutterella_wadsworthensis	1.0000000	0.8987664	0.9999948	0.5815770	1.0000000	0.8093832	0.9999974	0.9999919	0.9996190
Phascolarctobacterium_succinatutens	0.6292463	0.9998848	0.9735830	0.9111177	0.9986010	1.0000000	0.9999998	0.9977495	0.8115385
Clostridium_scindens	0.9999604	0.9983025	0.9876780	0.9999998	1.0000000	1.0000000	0.9948537	0.9999717	0.6746867
Clostridium_SGB6179	0.9933423	0.9995418	0.7968822	0.9542269	0.9639094	1.0000000	0.9241519	1.0000000	0.9358936
Rheinheimera_SGB14999	0.9919296	0.9820967	0.9968212	0.9976320	0.9778069	0.9950372	0.8665494	0.9755463	0.9622752
GGB3730_SGB5060	0.9978139	0.9875369	0.9976215	0.9995814	0.9389332	0.8854628	0.9801707	0.9500209	0.9998810
Bacteroides_salyersiae	0.9987494	0.6172764	0.9997711	0.7670381	0.9500175	0.5390767	0.9134372	0.9408782	0.9999825
Senegalimassilia_SGB14826	0.8750251	0.5260119	0.9999211	0.6940971	0.9914872	0.9995457	0.6618800	0.9999211	0.4051311
Phocaeicola_coprocola	0.9941974	0.8663818	0.9875146	0.6764017	0.9983374	0.9884798	0.9962069	0.9980822	0.9999983
Bacteroides_faecis	1.0000000	1.0000000	0.4758197	0.9899603	1.0000000	0.9956096	0.9975573	0.5347485	0.8254353
Holdemania_massiliensis	0.9881218	0.9999978	0.4472878	0.9976666	0.9999925	0.9980660	0.9999366	0.4572966	0.2682598
Clostridia_bacterium	0.9999999	0.9709500	0.9925146	0.9981814	0.9881777	0.9989119	0.9209239	0.9998703	0.8362687
Bacteroides_clarus	0.9900399	0.8160814	0.9944419	0.9969281	0.9941772	0.9562132	0.9937841	0.9952873	0.9999999
Streptococcus_mitis	0.8767849	0.9999057	0.9987294	0.9993274	0.7272975	0.8668351	0.9804093	0.9365431	0.2578159
Blautia_producta	0.9122904	0.9999485	1.0000000	0.9997984	0.9993266	0.9999272	0.9953159	0.9999997	0.9467733
Bifidobacterium_dentium	1.0000000	0.9998000	0.9973382	1.0000000	0.9722513	0.9793791	0.9994327	0.8802142	0.9061703
Alistipes_sp_AF17_16	0.8473474	0.9993855	0.9575405	0.9966084	0.9999795	0.9938153	0.9999868	0.9992167	0.9999308
Romboutsia_timonensis	0.7142709	0.9995331	0.9999996	0.9997943	0.9999985	0.9997724	0.9774997	0.9550519	0.9999900
Enterococcus_SGB6173	1.0000000	0.5907328	0.9999996	0.9887735	0.9993883	0.9997810	0.2338399	0.9998856	0.3982049
Clostridium_symbiosum	0.9989276	0.9574121	0.9401405	0.9999781	0.9387585	0.9164460	0.9921182	0.8196921	0.8831573
Coprococcus_eutactus	0.9972224	0.9997357	0.9776235	0.9946134	0.9044848	0.7400018	0.9989766	0.9999838	0.9813061
Candidatus_Catenibacterium_tridentinum	0.7353869	0.9737674	0.8814660	0.9810211	0.9254336	0.9657907	0.9897356	0.9374884	0.8339130
GGB4599_SGB6362	0.9833126	0.9988383	0.9294465	0.9587037	0.8609896	0.9971960	0.9946216	0.9999817	0.9601757
GGB4266_SGB5809	0.9976805	0.9141045	0.8740403	1.0000000	0.7475888	0.7480475	0.9347939	0.8752723	0.9287858
Catenibacterium_mitsuokai	0.5174504	0.9866453	0.8608429	0.9999913	0.9415869	0.9660537	0.9997594	0.9899180	0.8027182
Holdemanella_biformis	0.2870395	0.9998111	0.9994414	0.9999985	0.9486354	0.9363833	0.7804494	0.9307255	0.9971487
GGB4312_SGB5903	0.8773761	0.9981821	1.0000000	0.9419298	0.9614234	0.9980277	0.8091852	0.8019792	1.0000000
GGB9581_SGB4365	0.8765495	0.8467809	0.9045135	0.4988183	0.9998054	0.9668304	0.9703675	0.9038567	0.9991849
Sanguibacter_SGB15121	1.0000000	0.9990506	0.8033025	0.5769437	0.9820677	0.9999978	0.9323617	0.8543610	0.9951805
GGB9361_SGB14336	0.9999185	0.9999580	1.0000000	0.7996683	0.9236857	0.9999991	0.8420705	0.8902318	0.9999641
Brevundimonas_SGB15241	0.6672575	0.9795068	1.0000000	0.6160183	0.8509384	0.9793902	0.9733093	0.9735302	1.0000000
GGB9677_SGB15179	0.7645391	0.9999982	0.9999995	0.2560610	0.5163047	0.9999998	0.9729479	0.9655205	1.0000000
GGB9759_SGB15370	0.1482572	0.9999613	0.9999993	0.9998112	0.9422046	0.9719245	0.9614271	0.9995824	0.9294184
Ligilactobacillus_ruminis	0.9958724	0.7242878	0.8173917	0.9999997	0.6528465	0.6472096	0.7731205	0.5716994	0.4343761
GGB1627_SGB2230	0.9949754	0.9999768	0.6476018	0.9932875	0.8698359	0.6281587	0.9999213	0.9999922	0.9988245
GGB3175_SGB4191	0.99991539	0.01881747	0.99741822	0.99974501	0.99556650	0.97553485	0.01734169	0.99983853	0.03101973
GGB9634_SGB15101	0.9894385	0.9917766	0.7500399	0.9529657	0.9770559	0.9999953	0.9990161	0.9999913	0.9995605
GGB9710_SGB15239	0.9922441	0.6276749	1.0000000	0.8074060	0.9675266	0.5895210	0.9987164	0.9985406	1.0000000
GGB1630_SGB2238	0.8293321	0.9999846	0.6572117	0.9945584	0.7772198	0.9500710	0.9997228	0.9732671	0.9932040
GGB9758_SGB15368	0.9981639	0.9406337	0.9764767	1.0000000	0.5202556	0.5388537	0.8581328	0.1862011	0.4109503
GGB3722_SGB5050	0.5716729	0.9978254	0.8922525	0.9921886	0.9782729	0.9979343	1.0000000	0.9960708	0.9221479
GGB9635_SGB15103	0.2624816	0.9999951	0.9980279	0.4583698	0.9645667	0.9999079	1.0000000	0.9880167	0.9220705
GGB4672_SGB6461	0.9999992	0.9992151	0.9911349	0.9999988	0.8506414	0.8679568	0.9983140	0.9216155	0.6478665
GGB9635_SGB15102	0.9999976	0.3330464	0.9968768	0.9999998	0.9971645	0.9987837	0.3240411	0.9999993	0.2371574
GGB9288_SGB14243	0.9997580	0.8461394	0.8197879	0.9986230	0.6412210	0.5134310	0.8722415	0.9385576	0.9994072
GGB9237_SGB14179	0.9850283	0.9931971	0.9812690	0.9999944	0.8554765	0.8291873	0.9480023	0.8914174	0.9999222
GGB4659_SGB6447	0.6350667	0.9021183	1.0000000	0.6193301	1.0000000	0.7566109	0.9168745	0.7739301	0.9997267
Eubacterium_sp_AF16_48	0.9998072	0.5499219	1.0000000	0.4275817	0.9999649	0.6462166	0.9997231	0.9999984	0.9999615
Bifidobacterium_catenulatum	0.9999994	0.9995208	0.5798284	1.0000000	0.9886947	0.9872984	0.9993399	0.5643087	0.3415263
GGB2652_SGB3573	0.9999926	0.8103104	0.9999996	0.6621463	1.0000000	0.7985380	0.9999996	0.9999568	0.9999962
GGB6544_SGB9243	0.9999974	0.5914799	1.0000000	0.5083245	0.9998549	0.5195052	0.9999958	0.9999870	1.0000000
GGB9186_SGB14125	0.9829593	0.9998274	0.7955308	1.0000000	0.9999594	0.9999389	0.9804489	0.9995942	0.7939191
GGB9243_SGB14185	0.9974728	0.5379776	0.9847432	0.9987265	0.9999923	0.9976617	0.4922890	0.9999995	0.2863371
GGB9508_SGB14905	0.5504037	0.9954430	1.0000000	0.8609008	0.7956916	0.9935458	0.9998764	0.9997222	0.9999999
GGB51647_SGB4348	0.9954015	0.9998873	0.9408263	0.9997923	0.7851497	0.7194619	0.9999940	0.9932581	0.8120450
GGB4558_SGB6289	0.9993494	0.9999997	0.5504068	0.9999996	0.4888243	0.5843593	0.9995977	0.9995228	1.0000000
Clostridium_saudiense	0.7835335	0.9999758	0.3493129	0.9999988	0.9270565	0.9469416	0.9970798	0.9238108	0.9698156
GGB1148_SGB1475	1.0000000	0.3656209	0.9980567	1.0000000	0.9974869	0.9978946	0.3421587	0.9999999	0.2657625
GGB9059_SGB13976	0.8126240	0.9999926	0.9743128	0.8812834	0.9841241	0.9992838	1.0000000	0.8432680	0.8357452
Lachnospiraceae_bacterium_OM04_12BH	0.9999789	0.5697600	1.0000000	0.5111321	0.9999903	0.5104065	1.0000000	1.0000000	1.0000000
GGB9045_SGB13947	1.0000000	0.9999245	0.6541081	1.0000000	0.9663715	0.9713032	0.9999223	0.2954788	0.3427783
Hydrogeniiclostidium_mannosilyticum	0.6010787	0.9999382	0.9722946	0.9995234	0.9652047	0.9947585	0.8621005	0.8971222	0.9999912
GGB9691_SGB15198	0.8630230	0.9942863	0.9981338	0.9417064	0.9950502	0.8824158	0.9856803	0.9386106	0.9992879
GGB9399_SGB14744	1.0000000	0.5741642	1.0000000	0.4677609	1.0000000	0.5119831	1.0000000	1.0000000	1.0000000
Desulfovibrio_SGB5076	0.9999608	0.9997122	0.9999993	0.5119764	0.8773870	0.9999999	0.9813799	0.9087024	0.9983000
Clostridium_sp_1001271st1_H5	0.9994901	0.9359895	0.1204158	0.9998844	0.9965146	0.9922606	0.9262591	0.5540278	0.6098213
Prevotella_SGB1615	0.9303442	0.9448269	0.9994972	0.4199981	0.9999997	0.8533084	0.9996966	0.9742263	0.9892880
GGB1632_SGB2240	0.9999982	0.6746567	0.8165842	0.9999998	0.9661353	0.9620395	0.6462866	1.0000000	0.2675454
GGB9813_SGB15447	0.8179939	0.9912891	1.0000000	0.6101895	0.4541418	0.9848552	0.9502789	0.9204076	0.9999980
GGB1146_SGB1472	0.9963619	0.9220411	0.8370041	0.6049533	0.9471613	0.9078516	0.9481235	0.9618892	0.9837591
GGB39037_SGB4393	0.8819603	0.9999960	0.9999945	0.4541371	0.8839027	0.9999536	0.9985701	0.9979192	1.0000000
GGB9474_SGB14868	0.8629185	0.9999998	1.0000000	0.5444777	0.6729307	0.9999996	0.9945813	0.9945697	1.0000000
Lachnospiraceae_bacterium_BX3	0.8724072	0.9996864	1.0000000	0.5256777	0.7364423	0.9999920	0.9999910	0.9907806	0.9924796
Parasutterella_SGB9260	0.9999950	0.1711654	0.9999956	0.4108691	0.9411370	0.1474845	0.9646958	0.9838389	0.9999765
GGB9774_SGB15394	1.0000000	0.9999316	0.9996946	0.6368599	0.9957651	0.9988497	0.9868547	0.9842391	1.0000000
Prevotella_copri_clade_B	0.1922369	0.9990606	0.9987050	0.9846647	1.0000000	0.9955376	0.6687820	0.3701397	0.9947754
GGB4774_SGB6609	0.9805218	0.9998664	1.0000000	0.7884105	0.9406279	0.9998513	0.8220970	0.8156418	1.0000000
GGB3278_SGB4328	1.0000000	0.9969106	0.9999999	0.9925785	0.9977098	0.9769670	0.9999824	0.9976974	0.9968028
GGB9607_SGB15040	0.6556678	0.8409101	1.0000000	0.9991475	0.9011747	0.8263569	0.9998610	0.9998483	1.0000000
Mediterranea_massiliensis	1.0000000	0.9999664	0.4286599	0.9999993	0.9639330	0.9559171	0.9999180	0.9826225	0.9946126
Prevotella_bivia	0.6242290	1.0000000	1.0000000	0.6704140	0.6536763	1.0000000	1.0000000	1.0000000	1.0000000
GGB79761_SGB4698	0.7195948	0.9999974	1.0000000	0.9969605	0.9966473	0.9999967	0.7038640	0.6758846	1.0000000
Gardnerella_vaginalis	0.6319864	1.0000000	1.0000000	0.6507599	0.6482611	1.0000000	1.0000000	1.0000000	1.0000000
GGB9282_SGB14235	0.8540022	0.9985943	1.0000000	0.9574144	0.9664837	0.9984599	0.7979121	0.7894742	1.0000000
Roseburia_SGB4958	0.5752676	0.9999692	1.0000000	0.7186905	0.6609695	0.9999597	1.0000000	1.0000000	1.0000000
Butyricimonas_SGB15266	0.9663440	0.9992586	0.7603588	0.9862617	0.9991218	0.9999923	0.9829328	0.9999933	0.9179090
Roseburia_sp_BX1005	0.9999901	0.9857724	0.8343334	0.9993229	0.9726897	0.9185626	0.9949725	0.9999993	0.9729147
GGB4669_SGB6458	1.0000000	0.5856677	1.0000000	0.4723640	0.9999546	0.5298108	0.9999797	0.9999756	1.0000000
GGB1093_SGB1404	0.9971658	0.9181641	0.9331547	0.9750192	0.9999712	0.9998766	0.8471081	0.9963160	0.8725259
Prevotella_SGB1680	0.9517661	0.8335383	0.9874974	0.9999999	0.7751334	0.7692415	0.9215784	0.7986415	0.9094870
GGB79845_SGB14005	0.9263302	1.0000000	0.9879481	0.9999604	0.9921928	0.9841987	0.9884982	0.9981464	0.5315393
Intestinibacter_bartlettii	0.1536457	0.9530080	0.8690001	0.9998092	0.8455961	0.8145217	0.9999658	0.9998563	0.9999355
Klebsiella_grimontii	0.9988116	0.9999988	0.5311521	0.9989692	0.7304456	0.5421892	0.9999988	1.0000000	0.9999982
Bacteroides_finegoldii	0.9968382	0.9962761	0.9999880	0.9984913	0.9865301	0.9556124	0.9950637	0.9668729	0.9976265
GGB4754_SGB6584	0.5504287	0.9999286	1.0000000	0.7551476	0.6632210	0.9999065	1.0000000	1.0000000	1.0000000
GGB9290_SGB14247	0.9999148	0.9652054	0.2247590	0.8972936	0.3878078	0.7015239	0.8390290	0.9764553	0.9394536
Clostridium_sp_AF12_28	0.9999142	0.2889339	0.9999148	0.9999877	0.9970236	0.9995823	0.1361493	0.9978829	0.2924196
GGB4695_SGB6494	0.9999999	0.5743970	1.0000000	0.4825949	1.0000000	0.5123436	1.0000000	1.0000000	1.0000000
Clostridium_sp_AF34_13	0.9998636	0.1234583	0.9999994	1.0000000	1.0000000	0.9999999	0.1785970	0.9997751	0.1232735
GGB1266_SGB1699	0.9206252	0.8799072	0.9999864	0.9995391	0.9992901	0.9932801	0.9998123	0.9999532	0.9898450
Mitsuokella_multacida	0.4812340	0.9897375	1.0000000	0.9991603	0.9978466	0.9883858	0.7547169	0.7404145	1.0000000
GGB4588_SGB6347	0.9998996	0.9820416	0.8356781	0.6920436	0.9026766	0.9999607	0.9997822	0.9999249	0.9939463
GGB9787_SGB15410	0.9998842	0.9604787	0.1973462	0.7699428	0.8884465	0.9999856	0.9999956	0.9725438	0.9583575
Megasphaera_SGB5861	0.4653538	0.9421692	1.0000000	0.8497778	0.9997452	0.9351759	0.8165796	0.8043295	1.0000000
Paratractidigestivibacter_faecalis	0.9999966	0.9999568	0.5263092	0.9999567	0.9641533	0.9868449	0.9982771	0.2568223	0.2674563
Ruminococcaceae_bacterium_AM28_23LB	0.9496274	0.8572749	0.6771409	0.9999949	0.2787703	0.2629355	0.9925003	0.9911043	1.0000000
GGB2996_SGB3983	0.9998281	0.4886519	0.9642848	0.9999999	0.9942572	0.9929651	0.3716137	1.0000000	0.2419835
GGB4723_SGB6540	0.4691547	0.9443527	1.0000000	0.8124377	0.9999995	0.9346748	0.8109462	0.7926377	1.0000000
GGB9766_SGB15383	0.9893508	0.9960247	0.9998471	0.8239116	0.9666443	0.9999726	1.0000000	0.9999983	0.9999868
Mitsuokella_jalaludinii	0.3360395	0.8810367	1.0000000	0.7349857	0.9999994	0.8591300	0.6358692	0.6026067	1.0000000
Clostridiales_bacterium_Marseille_P2846	0.5916704	0.9999971	1.0000000	0.9999986	0.9999375	0.9999962	0.6765826	0.6402526	1.0000000
GGB3627_SGB4906	0.85821519	0.95250413	0.12885588	0.97429317	0.99519941	0.93434058	0.88883934	0.09451079	0.14987875
GGB4605_SGB6376	0.6747558	0.9877721	0.9999993	0.7627189	0.9999732	0.9626258	0.9797535	0.9286521	0.9997999
Corynebacterium_SGB6370	0.5550170	0.9937484	0.8728438	0.8133247	0.9790599	0.9999210	0.9625403	0.7454587	0.9886450
Anaerococcus_SGB4342	0.9150905	0.8752250	0.9956987	0.9066713	0.9937629	0.6916195	0.9900614	0.9999922	0.9731127
GGB4682_SGB6472	0.9978909	0.6030369	1.0000000	0.3757332	1.0000000	0.5470685	0.9992463	0.9990922	1.0000000
GGB4456_SGB6141	0.1898450	0.9999723	0.9603276	0.9998887	0.9834235	0.9977673	0.3871862	0.2658033	0.9999900
GGB9634_SGB15097	0.4418416	0.9957891	0.9731889	0.9999133	0.9758776	0.9438523	0.8681704	0.6794410	0.9995224
Raoultella_ornithinolytica	1.0000000	0.5831347	0.9999788	0.4873705	0.9999854	0.6307165	1.0000000	1.0000000	1.0000000
GGB3612_SGB4882	0.3458796	0.9999995	0.9995486	0.9983193	0.9997864	0.9999985	0.8323378	0.5101746	0.9962881
Enterobacter_asburiae	0.9999340	1.0000000	0.5325641	1.0000000	0.4987074	0.5243461	0.9999550	0.9998929	1.0000000
GGB79678_SGB4833	0.5619343	0.9999974	1.0000000	0.9999723	1.0000000	0.9999919	0.7227844	0.6525261	1.0000000
Clostridium_perfringens	0.5112974	1.0000000	0.5359740	1.0000000	0.4526153	0.5151638	0.6643737	0.5929620	1.0000000
GGB9249_SGB14193	1.0000000	0.9959035	0.6668155	0.9999998	0.6144449	0.6516909	0.9942694	0.9764144	0.9995020
GGB4566_SGB6305	0.5413951	0.9996653	0.9816229	0.8907086	0.7841910	0.9906385	1.0000000	0.9999493	0.9998853
Enterobacter_hormaechei	0.9999999	0.3705701	0.9935341	1.0000000	0.9967961	0.9972387	0.3725327	0.9999991	0.2516538
Anaerotruncus_massiliensis	0.4503653	1.0000000	1.0000000	0.4937378	0.4442052	0.9999997	1.0000000	1.0000000	1.0000000
GGB4710_SGB6522	0.4586910	0.9993388	1.0000000	0.9962993	0.9999906	0.9997536	0.7233423	0.7249903	0.9999999
Clostridium_sp_1001270J_160509_D11	0.2144472	0.9355513	0.9784302	0.9973931	0.9990559	1.0000000	0.2172656	0.3808541	0.9973128
Haemophilus_parainfluenzae	0.9977955	0.7988777	0.9990523	0.9914861	0.9749450	0.9999507	0.6996908	1.0000000	0.6588495
GGB53985_SGB6367	1.0000000	0.9994262	0.5432969	0.9994063	0.9999818	0.9999844	1.0000000	0.4025988	0.4847901
GGB9729_SGB69197	0.4851415	0.9991540	1.0000000	0.9995654	0.9999940	0.9989292	0.6907743	0.6582705	1.0000000
GGB33665_SGB47358	1.0000000	0.5863987	1.0000000	0.4675203	1.0000000	0.5120277	1.0000000	1.0000000	1.0000000
GGB4541_SGB6262	1.0000000	0.5741642	1.0000000	0.4677609	1.0000000	0.5119831	1.0000000	1.0000000	1.0000000
Staphylococcus_SGB6340	0.7046417	1.0000000	0.8663171	0.9989842	0.8650885	0.9740488	0.9608835	0.8248306	0.9992282
GGB4569_SGB6312	0.8475465	0.9999938	0.9999975	0.6520394	0.8179429	0.9997813	0.9989775	0.9911451	0.9996402
GGB4651_SGB6438	0.9190695	0.9999445	0.9999999	0.5107009	0.8398224	0.9962432	0.9951531	0.9604271	0.9820386
Odoribacter_laneus	0.9173810	0.7853891	1.0000000	0.2041040	0.9768251	0.7812879	0.9273854	0.9262355	1.0000000
Dialister_invisus	0.8601150	0.9936290	1.0000000	0.9999340	0.9990753	0.9998481	0.9999963	0.9999758	0.9948199
Bacteroides_eggerthii	0.5397129	0.5329015	0.9998897	0.9999778	0.5896193	0.5406483	0.9953735	0.9997748	0.9994737
GGB4554_SGB6285	0.9895512	0.9471998	1.0000000	0.5167348	0.9845607	0.8240093	0.9948506	0.9549716	0.9436077
GGB9694_SGB15204	0.9354475	0.9853685	0.7645548	0.5956328	0.9199070	0.9708224	0.9734376	0.9832233	0.9954978
Evtepia_gabavorous	0.9438082	0.9999972	0.9990963	0.9315300	0.9992883	0.9319987	0.9999803	0.9864405	0.8601949
GGB3513_SGB4691	0.8895156	0.9988561	0.9707889	0.6009920	0.9631428	0.9999947	0.9790819	0.9833892	0.9999996
Bifidobacterium_bifidum	0.9807262	0.8433616	1.0000000	0.9587218	0.9894084	0.9022939	0.9981708	0.9997483	0.9998378
GGB9355_SGB14328	0.9969421	0.8767819	0.9998269	0.9927876	0.9999996	0.9998970	0.8960157	0.9995045	0.8219541
GGB3602_SGB4574	0.9999999	0.3605222	0.9998781	1.0000000	0.9946815	0.9938281	0.3327053	0.9991273	0.3488422
Parabacteroides_goldsteinii	0.9999958	0.9924573	0.9857186	0.7019771	0.9999975	0.9203736	0.9999388	0.9902123	0.8339758
Sellimonas_intestinalis	0.9981532	0.9999129	0.9022697	1.0000000	1.0000000	1.0000000	1.0000000	0.9989354	0.9920147
Neglectibacter_timonensis	0.9999773	1.0000000	0.4220785	0.9999831	0.5898632	0.5364770	1.0000000	0.9999989	0.9999910
GGB3818_SGB5183	0.4520783	1.0000000	0.9748619	0.9966955	0.9987068	0.9999170	0.9981915	0.9962972	0.9999798
Gordonibacter_urolithinfaciens	0.9999997	0.9911990	0.4366991	0.9984378	0.9699159	0.8917209	0.9545826	0.9815712	0.9999235
GGB27106_SGB6188	0.7077020	0.9941421	0.9867032	1.0000000	0.9376133	0.9484227	0.9891741	0.9349178	0.9996891
Anaerostipes_caccae	0.9963305	0.9599552	0.2890653	1.0000000	0.8381937	0.8405789	0.8957609	0.9996355	0.7297078
Traorella_massiliensis	0.9999990	0.9712756	0.5443323	0.9999628	0.6929943	0.6532846	0.9767137	0.9751145	1.0000000
Cuneatibacter_caecimuris	0.9999997	1.0000000	0.6277142	1.0000000	0.9935492	0.9943075	0.9999999	0.3489982	0.3322822
Oscillibacter_SGB15077	1.0000000	0.1686328	1.0000000	0.1136304	0.9999993	0.1281719	0.9999998	0.9999998	1.0000000
Blautia_caecimuris	0.9999822	0.9998617	0.4401658	0.9996759	0.5600428	0.4534790	0.9999864	0.9995902	0.9999690
Corynebacterium_SGB6371	0.9999580	0.9781187	1.0000000	0.3894903	0.9999907	0.4100179	0.9676216	0.9996299	0.8768952
Phocaeicola_SGB6473	0.9999879	0.7830447	0.9515884	0.4991700	1.0000000	0.5985880	0.9999990	0.9793832	0.9904806
GGB3363_SGB4448	0.9999999	0.5067842	1.0000000	0.3109117	0.9959023	0.4694141	0.9975980	0.9973085	1.0000000
GGB6020_SGB14985	0.9999950	1.0000000	0.7080090	0.9987971	0.9785733	0.9975685	0.9999822	0.5902071	0.3687042
Collinsella_SGB14987	1.0000000	0.3736885	0.9988201	1.0000000	0.9999994	0.9999999	0.3385335	0.9983620	0.4925772
GGB3499_SGB4674	1.0000000	0.8872358	0.3900972	0.9980278	0.9457833	0.9303464	0.9095827	0.8497796	0.9218181
Lacticaseibacillus_rhamnosus	0.9938707	0.7644068	0.9911137	0.9999998	0.9941148	0.9921275	0.9486070	0.9978724	0.6977988
Ruminococcus_sp_BSD2780120874_150323_B10	0.9909553	0.9999494	0.9503477	0.9998068	0.9999898	1.0000000	0.9997247	0.9999998	0.9942980
GGB4263_SGB5801	0.4640977	0.9496476	1.0000000	0.9347763	0.8736555	0.9484674	0.9820725	0.9817699	1.0000000
GGB4559_SGB6293	0.9300460	1.0000000	0.8620554	0.9526246	0.9877139	0.7121578	0.9999999	0.9992655	0.9997907
Brachyspira_aalborgi	0.4629199	0.9474307	1.0000000	0.9381543	0.8818151	0.9464579	0.9787978	0.9785172	1.0000000
GGB1495_SGB2071	0.9990864	0.6902796	0.5320112	0.9995632	0.9999901	0.9999997	0.6591592	0.7662371	0.9997304
Olsenella_sp_An188	0.4861181	0.9829511	1.0000000	0.8796013	0.7680211	0.9807896	0.9990774	0.9989908	1.0000000
Prevotella_marseillensis	0.9890942	0.5302204	0.9999910	0.9999382	0.9869300	0.9716734	0.8272574	0.9999925	0.6677270
Mediterraneibacter_SGB6274	0.4570072	0.9389925	1.0000000	0.9568289	0.9288928	0.9389491	0.9485087	0.9484841	1.0000000
Phocaeicola_coprophilus	0.4562578	0.9440337	0.9993877	1.0000000	0.8989641	0.9133128	0.9999665	0.9999972	0.9983115
Massilistercora_timonensis	0.2528681	0.9406201	1.0000000	0.8416407	0.9168393	0.9453315	0.9584935	0.9614569	0.9999840
GGB9548_SGB14955	0.5026059	0.9934721	1.0000000	0.8438833	0.7249118	0.9922304	0.9998910	0.9998758	1.0000000
Desulfovibrio_piger	0.6028696	0.9999999	0.9998894	0.6388469	0.7828672	1.0000000	0.9999998	0.9999313	0.9999837
Phocaeicola_plebeius	0.9993642	0.1376439	0.6626011	0.9999682	0.4388137	0.4003779	0.1138395	0.8211939	0.1093673
GGB3306_SGB4372	0.4561455	0.9386992	1.0000000	0.9599857	0.9368916	0.9386976	0.9406350	0.9406339	1.0000000
GGB4587_SGB6346	0.4990949	0.9919419	1.0000000	0.8511706	0.7324292	0.9905060	0.9998287	0.9998063	1.0000000
GGB1458_SGB2021	0.9241443	0.9999893	0.7680691	0.9722923	0.9950917	0.9999949	1.0000000	0.7012481	0.6256221
Bifidobacterium_angulatum	0.5736557	0.9950864	0.9507925	0.9945241	0.9999787	0.9985629	0.9239163	0.8038203	0.9929360
GGB9623_SGB15075	0.4603816	0.9429964	1.0000000	0.9457368	0.9006493	0.9424824	0.9693360	0.9691423	1.0000000
GGB4550_SGB6272	0.4841868	0.9810316	1.0000000	0.8840386	0.7746003	0.9787888	0.9988121	0.9987081	1.0000000
GGB38036_SGB6260	0.5244075	0.9983965	1.0000000	0.8014122	0.6913083	0.9979970	0.9999939	0.9999928	1.0000000
GGB1096_SGB1408	0.5348957	0.8953443	0.9644834	0.9995206	0.9729852	0.9882118	0.9925321	0.9973189	0.9997769
GGB33544_SGB53490	0.6242085	1.0000000	1.0000000	0.6560953	0.6536565	1.0000000	1.0000000	1.0000000	1.0000000
GGB3345_SGB9340	0.2512521	0.9839661	0.9634961	0.5800351	0.5746908	0.9794606	0.9981290	1.0000000	0.9764240
Parolsenella_catena	0.4999713	0.9999954	0.9965541	0.9876140	0.9966340	0.9999808	0.9990406	0.9999991	0.9947435
GGB3532_SGB4720	0.4976482	0.9692376	0.9995226	0.9860265	0.9987694	0.9913378	0.8791179	0.9124868	0.9997475
Eubacterium_sp_AF22_9	0.9923418	0.9125382	0.3898285	0.9998077	0.9696875	0.9602580	0.8918878	0.7864806	0.9119023
Duodenibacillus_massiliensis	0.9995481	0.7517896	0.7547001	0.9999031	0.9433314	0.9728452	0.5594883	0.9997977	0.2110594
Clostridiaceae_bacterium_NSJ_33	0.4897069	0.9682909	0.9999876	0.9941235	0.9956891	0.9774507	0.7981520	0.7934717	1.0000000
GGB3341_SGB4420	0.2476167	0.9993341	1.0000000	0.9999152	0.9999669	0.9991558	0.4471218	0.4072033	1.0000000
Parabacteroides_johnsonii	0.9210518	0.8850289	0.9999018	0.8750628	0.9622290	0.8694676	0.9013692	0.9126202	0.9999961
Bacteroides_stercoris	0.9096997	0.9799929	1.0000000	0.7205265	0.8550134	0.9791542	0.9571505	0.9545255	1.0000000
GGB9261_SGB14209	0.99997801	0.36843515	0.29029789	0.99999806	0.68291959	0.66219776	0.32694522	1.00000000	0.08888302
Lachnoclostridium_sp_An138	1.0000000	1.0000000	0.4641989	0.9999999	0.9999999	1.0000000	0.9999999	0.4579733	0.5178560
GGB3677_SGB4990	0.2054059	0.8906075	0.9601048	0.8991811	0.8744459	0.8954527	0.9117770	0.9006957	0.9933994
Actinomyces_sp_ICM58	0.9978487	0.8405314	0.9713724	0.9999695	0.9919079	0.9855909	0.9399465	1.0000000	0.4858315
Desulfovibrio_SGB5077	1.0000000	0.6401411	0.9824629	0.9997922	0.9915606	0.9977138	0.5395724	0.9317120	0.7259888
Merdimonas_faecis	0.9995036	0.9966663	0.4949232	0.9963967	1.0000000	0.9960001	0.9994345	0.6964824	0.5499813
GGB3002_SGB3993	0.9921744	1.0000000	0.5826210	1.0000000	0.5189109	0.5632263	0.9948706	0.9943926	1.0000000
Victivallis_lenta	0.9999998	0.6988419	0.9694930	0.6013793	1.0000000	0.6482898	1.0000000	0.9613182	0.9755550
GGB3451_SGB4605	0.5664007	1.0000000	1.0000000	1.0000000	1.0000000	1.0000000	0.6701489	0.6291680	1.0000000
GGB4579_SGB6329	0.9983084	0.9999997	1.0000000	0.5154167	0.7670774	0.9999996	0.9329631	0.9231831	1.0000000
Ligilactobacillus_animalis	0.3646787	0.9314646	1.0000000	0.4006565	0.6788207	0.9295349	0.9284280	0.9271424	1.0000000
GGB4237_SGB5728	0.5954699	0.8806778	1.0000000	0.9999955	0.8893872	0.8768327	0.9903389	0.9900752	1.0000000
GGB1387_SGB1894	0.9890703	0.9999999	0.4070913	0.9991957	0.9772746	0.9957618	0.9999995	0.9627003	0.8713815
Firmicutes_bacterium_AM41_11	0.7423994	0.7774148	0.9999982	0.4571616	0.9980525	0.7467688	0.8935287	0.8996624	0.9999999
GGB1407_SGB1930	0.9411571	0.7284057	1.0000000	0.8512490	0.9668074	0.7051454	0.9997233	0.9996957	1.0000000
Citrobacter_SGB1895	0.9991056	0.9842081	0.9999881	0.6117947	1.0000000	0.9851944	0.9999985	0.9999673	0.9999657
GGB9501_SGB14898	0.6193958	0.8934297	0.9999976	0.9820209	0.9890567	0.9149035	0.6446777	0.6420375	1.0000000
Baileyella_intestinalis	0.8066589	0.8581219	1.0000000	0.4460281	0.9897041	0.8537605	0.9276210	0.9259637	1.0000000
GGB4605_SGB6378	0.9998909	0.6514687	1.0000000	0.5472537	0.9950987	0.6183264	0.9991773	0.9990761	1.0000000
Weissella_confusa	0.4456203	0.9667376	1.0000000	0.8809167	1.0000000	0.9601070	0.7812479	0.7709380	1.0000000
Lactobacillus_acidophilus	0.9997214	0.9744684	0.4338946	0.9999998	0.6001599	0.6020650	0.9960557	0.9997853	0.9529782
GGB3128_SGB4141	0.3884856	0.9998630	1.0000000	0.9999958	0.9999839	0.9998216	0.5103321	0.4658468	1.0000000
GGB4569_SGB6310	1.0000000	0.9545017	0.9696597	0.8072425	0.9103419	0.9999810	0.5428023	0.9972776	0.5214544
Escherichia_marmotae	0.5687615	1.0000000	1.0000000	1.0000000	1.0000000	1.0000000	0.6702102	0.6291707	1.0000000
Enorma_massiliensis	0.9670532	1.0000000	0.9998177	0.8414365	0.9979358	0.9999909	0.9979804	0.9937057	0.9980884
Dakarella_SGB14198	0.2100105	1.0000000	0.9984532	0.9999993	0.9976125	0.9992869	0.4068783	0.3006976	0.9999984
Alistipes_SGB2313	1.0000000	0.9287355	0.9824565	1.0000000	0.7032613	0.7307157	0.9224890	0.3697256	0.8792133
Bifidobacterium_animalis	0.9999263	0.3329672	0.9999943	0.9999776	0.9999997	0.9999990	0.2847798	1.0000000	0.3309634
Veillonella_rogosae	0.6251544	0.9993121	0.9999456	0.6501966	0.9103846	0.9978161	0.9993422	0.9999120	0.9999957
Candidatus_Woodwardibium_SGB14954	0.9999886	1.0000000	0.9321841	0.9962255	0.7121499	0.8834005	0.9987044	0.9515921	0.9834524
Limosilactobacillus_reuteri	0.9232413	0.4098461	0.9999969	0.7529431	0.9145120	0.3641447	0.9997613	0.9999630	0.9999969
Blautia_hansenii	0.3669573	0.9999996	1.0000000	0.4394914	0.3869163	0.9999995	1.0000000	1.0000000	1.0000000
Veillonella_atypica	0.9998514	0.9176752	0.8779755	0.9018249	0.9496482	1.0000000	0.9991935	0.9992244	1.0000000
Streptococcus_lutetiensis	0.8018802	0.9999987	1.0000000	0.9861653	0.9970945	0.9999987	0.7089896	0.6719467	1.0000000
Enterococcus_durans	1.0000000	0.5741647	1.0000000	0.4687237	1.0000000	0.5119836	1.0000000	1.0000000	1.0000000
GGB51420_SGB4586	0.9997927	0.6958418	0.9949566	0.9999999	0.9631710	0.9685454	0.6163837	0.9811835	0.2887560
Lacrimispora_saccharolytica	0.2373197	0.5116139	0.9999678	0.3002887	0.9977747	0.5148529	0.4806426	0.4191683	0.9999993
GGB3463_SGB4621	0.5934985	0.8828525	1.0000000	0.9999892	0.8830448	0.8828473	0.8850828	0.8850824	1.0000000
GGB57353_SGB58537	1.0000000	0.7872992	0.8843344	0.9996249	0.8072089	0.8137060	0.7810012	0.8314028	0.2870662
GGB4684_SGB6478	0.9984430	0.9270187	0.9999824	0.9999997	0.9058917	0.9128473	0.9467466	0.9236853	0.9996223
Ruminococcus_callidus	0.9823577	0.9999934	1.0000000	0.9728645	0.9976351	0.9999895	0.9999760	0.9999433	0.9999997
GGB4597_SGB6359	0.7412334	0.9999999	0.9999751	0.9952645	0.9953719	0.9999959	0.7453916	0.7637199	0.9999991
GGB9523_SGB14922	0.9269048	0.7335483	0.9991767	0.6511230	0.9999963	0.8129364	0.9214917	0.8832933	0.9999991
Limosilactobacillus_mucosae	0.9943231	0.9960715	0.9892880	0.9999957	0.9749370	0.9891419	0.9999563	0.9592061	0.9824856
Alistipes_SGB2305	0.9999360	0.5828740	1.0000000	0.5365273	0.9999190	0.5239349	1.0000000	1.0000000	1.0000000
GGB79634_SGB101324	1.0000000	0.8853764	0.3323251	1.0000000	0.9315677	0.9306171	0.8881910	0.8193959	0.9058583
Akkermansia_sp_KLE1798	1.0000000	0.5749065	1.0000000	0.4677780	1.0000000	0.5131212	1.0000000	1.0000000	1.0000000
GGB2657_SGB3578	0.9715235	0.9757467	0.7574263	0.9937325	0.9977990	0.9555509	0.9999237	0.8004510	0.8432173
Sarcina_ventriculi	0.3731090	0.9659316	0.9999459	0.9686368	0.8620949	0.9609740	0.9987766	0.9962706	0.9999090
Blautia_schinkii	0.9990567	0.9998536	1.0000000	0.7427073	0.9375853	0.9980987	0.9999974	0.9672761	0.5420017
GGB4700_SGB6506	0.9999921	0.9982984	0.3177294	0.9998241	0.1909774	0.3363259	0.9999985	0.9954371	0.9867917
Desulfovibrio_fairfieldensis	0.9936070	0.8045154	0.5645966	1.0000000	0.2789611	0.3030990	0.9537444	0.9996806	0.9833761
Eubacterium_tenue	0.8215495	0.9999963	0.8429170	1.0000000	0.8153260	0.8384158	0.9243289	0.8628152	0.9999971
Enteroscipio_rubneri	0.8316607	0.9865071	0.9563496	0.7660167	0.9996784	0.8300090	0.9940933	0.9969847	0.9999973
GGB4567_SGB6308	0.8184956	0.9980254	0.9924996	0.7144768	0.9976286	0.9936219	0.9905868	1.0000000	0.9745964
GGB3142_SGB4155	1.0000000	0.9993936	0.4255911	0.9999999	0.9996514	0.9993777	0.9998197	0.4726075	0.5020092
Longicatena_caecimuris	0.9999991	0.7606159	0.8745557	0.9999128	0.9546368	0.9783157	0.6523367	0.9998110	0.2789887
GGB4664_SGB6452	0.9145312	1.0000000	0.9704287	1.0000000	0.4365969	0.4778749	0.9407887	0.9999976	0.9111297
GGB4250_SGB5751	1.0000000	0.7549645	0.9448613	1.0000000	0.8947382	0.8957403	0.7536387	0.9528717	0.2614824
GGB79751_SGB6028	1.0000000	0.4402709	0.9937131	1.0000000	0.9789788	0.9812168	0.4220597	0.9995139	0.2607962
Prevotella_sp_885	1.0000000	0.7061355	0.9114020	1.0000000	0.7020875	0.7060355	0.7034011	0.5204897	0.9383996
Fusobacterium_SGB14781	0.9999898	0.9079967	0.9948549	0.9887180	0.9990004	1.0000000	0.6456590	0.9999989	0.3469552
GGB3819_SGB5184	0.9998130	0.9940854	0.4892982	0.9999895	0.9994971	0.9984069	0.9892393	0.5423985	0.6877224
Ruminococcus_SGB4421	0.9999982	0.9606645	0.7457166	0.9729043	0.9999993	0.9935794	0.9995198	0.9518974	0.5160427
GGB4611_SGB6385	1.0000000	0.6278841	0.9359735	1.0000000	0.6373874	0.6433648	0.6236817	0.4430146	0.9710889
GGB4642_SGB6422	1.0000000	0.9972595	0.9999639	1.0000000	0.6812417	0.7055824	0.9970177	0.6129324	0.7119161
GGB1680_SGB2312	1.0000000	1.0000000	0.4738044	1.0000000	0.9999984	0.9999987	1.0000000	0.4065365	0.4624293
GGB4596_SGB6358	1.0000000	0.9965990	0.7348309	1.0000000	0.8196590	0.8344938	0.9963261	0.2690257	0.2224250
GGB3265_SGB4314	1.0000000	0.9999882	0.8443978	1.0000000	0.5273805	0.5677149	0.9999867	0.9882558	0.9554899
GGB4699_SGB6502	1.0000000	1.0000000	0.4486742	1.0000000	1.0000000	1.0000000	1.0000000	0.4120091	0.5039184
GGB9687_SGB15191	1.0000000	0.9999830	0.9982586	1.0000000	0.8517998	0.8667133	0.9999813	0.6925453	0.3395604
Blautia_SGB6487	1.0000000	0.2833974	0.9999342	1.0000000	0.9244286	0.9355958	0.2575793	0.9750896	0.6365257
GGB4580_SGB6330	1.0000000	0.3310622	1.0000000	1.0000000	1.0000000	1.0000000	0.3018817	1.0000000	0.3490297
Ruminococcus_sp_AF46_10NS	1.0000000	0.9999444	0.9986628	1.0000000	0.6472031	0.6683634	0.9999401	0.4977884	0.2382271
GGB74802_SGB47402	1.0000000	0.9909195	0.5058972	1.0000000	0.9792893	0.9806530	0.9904800	0.5818471	0.4609706
GGB4644_SGB6428	1.0000000	0.9807503	0.5068663	1.0000000	0.3318390	0.3549859	0.9794762	0.9487737	0.9999143
GGB4702_SGB6509	1.0000000	1.0000000	0.8050246	1.0000000	0.9780587	0.9810412	1.0000000	0.5171148	0.3157901
GGB3160_SGB4174	1.0000000	0.9999987	0.8954403	1.0000000	0.9574962	0.9628852	0.9999986	0.5560761	0.3011903
GGB10692_SGB17347	1.0000000	0.9999939	0.8721667	1.0000000	0.9168069	0.9254285	0.9999933	0.4532744	0.3062246
GGB4750_SGB6579	1.0000000	0.9991866	0.5770797	1.0000000	0.9999555	0.9999640	0.9990751	0.4348548	0.7435713
Faecalicoccus_SGB6321	0.8745176	0.9999829	1.0000000	0.9881482	0.9998882	0.9999993	0.9998822	0.9960852	0.9308446
Oscillospiraceae_unclassified_SGB15253	0.7485208	0.9579930	0.7958526	0.9999994	0.9798868	0.9825918	0.8461214	0.7592505	0.9896886
GGB36599_SGB9269	0.9999999	0.9998368	0.3867495	0.9999999	0.9999998	1.0000000	0.9998172	0.4319720	0.6326282
Eubacterium_SGB4671	0.9694502	1.0000000	0.5948560	1.0000000	1.0000000	1.0000000	0.9808043	0.9407109	0.6495099
Gallalistipes_aquisgranensis	0.9999880	1.0000000	0.5641624	1.0000000	0.4653611	0.5119643	0.9999951	1.0000000	0.9999978
GGB3637_SGB4930	0.8526578	0.9580941	1.0000000	0.9789973	0.6622416	0.9488354	0.9934513	0.9923174	1.0000000
GGB79634_SGB5832	1.0000000	0.8759953	0.6307253	1.0000000	0.6829965	0.7055976	0.8683808	0.9992267	0.8872476
GGB1627_SGB2227	1.0000000	0.8336003	0.4214641	1.0000000	0.7968097	0.8004484	0.8314034	0.9840606	0.5931011
GGB3111_SGB4123	1.0000000	0.8328524	0.9634586	1.0000000	0.8883979	0.8885743	0.8326822	0.9140460	0.2662368
GGB4578_SGB6328	1.0000000	0.3310622	1.0000000	1.0000000	1.0000000	1.0000000	0.3018817	1.0000000	0.3490297
Prevotella_lascolaii	0.9853111	0.9999261	0.5671953	0.9979213	0.6736280	0.8316422	0.9999977	0.9999993	1.0000000
GGB9278_SGB14230	1.0000000	0.8444670	0.4299734	1.0000000	0.9948030	0.9951850	0.8385497	0.6412180	0.9927136
GGB3281_SGB4335	1.0000000	0.9999808	0.5247500	1.0000000	0.4657601	0.5144788	0.9999781	1.0000000	0.9999795
GGB9197_SGB14136	1.0000000	0.8833407	0.3031901	1.0000000	0.5122121	0.5433518	0.8750999	0.9999933	0.7978035
GGB3343_SGB4423	1.0000000	1.0000000	0.5008497	1.0000000	0.9999991	0.9999993	1.0000000	0.4133198	0.5320790
Lactobacillus_amylovorus	1.0000000	0.9999240	0.9999983	1.0000000	0.7945516	0.8147768	0.9999162	0.7668930	0.4168715
