# Supplementary material for: Yeast β-glucan supplementation lowers insulin resistance without altering microbiota composition compared with placebo in subjects with type II diabetes: a phase I exploratory study
Source: Br J Nutr. 2024 Oct 23;132(9):1161–72. doi: 10.1017/S0007114524002526 (PMC11617109; doi:10.1017/S0007114524002526)
Supplement: Cronin et al. supplementary material 7 — Cronin et al. supplementary material [file S0007114524002526sup007.xlsx]

## Sheet: P_Values
	Fibre_0_vs_Placebo_0	Fibre_4_vs_Placebo_4	Fibre_8_vs_Placebo_8	Fibre_0_vs_Fibre_4	Fibre_0_vs_Fibre_8	Fibre_4_vs_Fibre_8	Placebo_0_vs_Placebo_4	Placebo_0_vs_Placebo_8	Placebo_4_vs_Placebo_8
TNFa	0.818	0.0066	0.28	0.0901	0.162	0.609	0.376	0.376	0.196
Leptin	0.662	0.139	0.471	0.52	0.512	0.633	0.562	0.95	0.562
Adiponectin	0.662	0.12	0.471	0.67	0.712	0.914	0.873	0.95	0.562
Gas6	0.662	0.139	0.471	0.52	0.512	0.633	0.562	0.95	0.562
IL-6	0.662	0.139	0.471	0.52	0.512	0.633	0.562	0.95	0.562
