# Supplementary material for: Yeast β-glucan supplementation lowers insulin resistance without altering microbiota composition compared with placebo in subjects with type II diabetes: a phase I exploratory study
Source: Br J Nutr. 2024 Oct 23;132(9):1161–72. doi: 10.1017/S0007114524002526 (PMC11617109; doi:10.1017/S0007114524002526)
Supplement: Cronin et al. supplementary material 8 — Cronin et al. supplementary material [file S0007114524002526sup008.xlsx]

## Sheet: Metabolomics_GLM_P_Values
	Fibre_0_vs_Placebo_0	Fibre_4_vs_Placebo_4	Fibre_8_vs_Placebo_8	Fibre_0_vs_Fibre_4	Fibre_0_vs_Fibre_8	Fibre_4_vs_Fibre_8	Placebo_0_vs_Placebo_4	Placebo_0_vs_Placebo_8	Placebo_4_vs_Placebo_8
Taurine	0.996839	0.956938	0.990381	0.979901	0.980094	1	0.662818	0.961105	0.164941
Dehydrocholic_Acid	0.390089	0.999966	0.236403	0.993008	0.996057	0.909571	0.595875	1	0.607701
X3_Ketolithocholic_Acid	0.335256	0.999538	0.999967	0.145532	0.119853	0.999976	0.99987	0.998356	0.982323
X3_7_Diketocholanic_Acid	0.270878	0.995796	0.999575	0.358982	0.265662	0.999876	0.952121	0.997046	0.998695
X3_6_Diketocholanic_Acid	0.268861	0.995529	0.999432	0.345485	0.243483	0.999801	0.953493	0.997483	0.998525
Allolithocholic_IsoAllolithocholic_Acid	0.999997	0.999974	0.981888	0.914539	0.974599	0.999936	0.935044	0.798226	0.998829
Isolithocholic_Acid	0.486365	0.923796	0.98419	0.871312	0.696209	0.999057	1	1	1
Lithocholic_Acid	0.888413	0.982171	0.995892	0.0231057	0.0102177	0.998474	0.98253	0.82762	0.99194
Ursodeoxycholic_Acid	0.56141	0.999991	0.999311	0.627467	0.537113	0.999965	0.999995	0.999866	0.998699
Beta_Hyodeoxycholic_Acid	0.888155	0.116535	0.476482	0.597278	0.999948	0.776438	0.999704	0.983428	0.998198
Hyodeoxycholic_Acid	0.340682	0.733077	0.999922	0.998673	0.616758	0.394076	0.899982	0.963916	0.999939
Beta_Deoxycholic_Acid	0.494423	0.523505	0.99253	0.999377	0.718313	0.528607	0.998176	1	0.996831
Chenodeoxycholic_Acid	0.89118	0.991357	0.999983	0.631258	0.759629	0.999989	0.997687	0.999933	0.983043
Deoxycholic_Acid	0.812584	0.530653	0.705617	0.999954	0.959442	0.987942	0.993015	0.933244	0.998223
Isodeoxycholic_Acid	0.542923	0.629968	0.220471	0.999983	0.999991	1	1	0.978274	0.960704
Ursocholic_Acid	0.289392	1	0.999994	0.168648	0.0962202	0.999361	1	0.999424	0.998087
w_Muricholic_Acid_and_a_Muricholic_Acid	0.988576	0.758242	0.99894	0.95669	0.997734	0.999054	0.817839	0.99999	0.715224
Beta_Muricholic_Acid	0.058082	0.944409	0.407474	0.245917	0.397451	0.999953	0.998521	0.988251	0.885641
Muricholic_Acid	0.987425	0.761541	0.998804	0.955137	0.997561	0.999054	0.817446	0.999989	0.713096
Hyocholic_Acid	0.864827	0.99737	0.99975	0.405554	0.635685	0.999717	1	0.996703	0.995182
Cholic_Acid	0.870637	0.957854	1	0.551909	0.83311	0.998564	0.988312	1	0.992663
Allocholic_Acid	0.997862	0.763239	0.998324	0.6715	0.782343	0.999995	0.983431	0.99997	0.947006
Ursocholanic_Acid	0.981896	0.999924	0.621393	0.999961	0.91254	0.844545	0.999585	1	0.999695
X7_Ketolithocholic_Acid	0.999767	0.946497	0.985161	0.824452	0.954622	0.999597	0.999952	0.844258	0.692635
X12_Ketolithocholic_Acid	0.273177	0.993055	1	0.992443	0.541394	0.869711	0.85476	0.985539	0.996461
X3_Oxochenodeoxycholic_Acid	0.788952	0.999841	0.976303	0.470533	0.604587	0.999995	0.984624	0.988356	0.752915
X3_Oxodeoxycholic_Acid	0.215172	0.697015	0.976284	0.999794	0.818598	0.929129	0.986221	0.998848	0.999825
Norursodeoxycholic_Acid	0.0361462	0.695558	0.0716241	0.724208	0.999969	0.861373	0.979502	0.999999	0.988167
Nordeoxycholic_Acid	0.783686	0.462653	0.0126075	0.999987	0.841382	0.777171	0.989449	0.801215	0.979984
Norcholic_Acid	0.119227	0.800839	0.640186	0.98177	0.999979	0.996329	0.959411	0.949011	1
X7_12_Diketolithocholic_Acid	0.691605	0.998986	0.855977	0.526635	0.936619	0.980061	0.998297	0.994784	0.920181
X6_7_Diketolithocholic_Acid	0.494414	0.572836	0.0203904	0.999381	0.993892	0.95414	0.999999	0.917616	0.931846
X12_Dehydrocholic_Acid	1	0.889457	0.998142	0.645511	0.885452	0.998849	0.999951	0.770774	0.83837
X7_Dehydrocholic_Acid	0.999929	0.870792	0.997753	0.5723	0.849907	0.99871	0.999995	0.775382	0.818607
X7_Oxohyocholic_Acid	0.282865	0.99905	0.999377	0.0883208	0.194263	0.99984	0.989899	1	0.989556
X3_Dehydrocholic_Acid	0.90656	0.810842	0.999917	0.884792	0.909387	1	0.714011	1	0.646982
TauroUrsodeoxycholic_Acid	0.511213	0.999995	0.0865479	0.997645	0.880291	0.665745	0.674534	0.999984	0.540292
TauroHyodeoxycholic_Acid	0.533913	0.974333	0.0907218	0.936087	0.815123	0.301597	0.999526	1	0.998914
TauroChenodeoxycholic_Acid	1	0.90005	1	0.999648	0.876058	0.738861	0.982705	0.922578	0.999441
TauroDeoxycholic_Acid	0.999247	0.999992	0.999126	0.956062	0.997933	0.998996	0.720974	0.758824	1
Tauroa_Muricholic_Acid_TauroB_Muricholic_Acid_and_Taurow_MuricholicAcid	0.154781	0.997273	0.874753	0.8906	0.844432	0.999991	0.334216	0.999796	0.473727
TauroHyocholic_Acid	0.144245	0.107673	0.115175	0.999883	0.999998	0.999471	0.99997	0.999883	0.997735
TauroCholic_Acid	1	0.703253	0.99902	0.999824	0.94066	0.855929	0.899365	0.870866	0.999998
TauroLithocholic_Acid	0.960265	0.999333	0.868783	0.909972	0.696267	0.997062	0.484355	0.977728	0.893273
TauroDehydrocholic_Acid	0.812732	0.993715	0.0872099	0.946509	0.999731	0.866447	0.915184	0.833817	0.21106
TauroUrsocholanic_Acid	0.998615	0.999996	0.750929	0.998865	0.561268	0.35005	0.989577	0.99994	0.998514
GlycoUrsodeoxycholic_Acid	0.999899	0.690015	0.926857	0.999996	0.682732	0.763439	0.824632	0.999986	0.886556
GlycoHyodeoxycholic_Acid	0.995346	0.995206	1	0.916414	0.999971	0.872974	0.950436	0.995669	0.999125
GlycoChenodeoxycholic_Acid	0.977959	0.376734	0.999769	1	0.999271	0.998452	0.904566	0.999998	0.849434
GlycoDeoxycholic_Acid	0.771937	0.953509	0.711557	0.999997	0.999978	0.99976	0.99206	0.999792	0.950514
GlycoÃŸ.Muricholic_Acid	0.904027	0.998048	0.81801	0.994051	0.99174	1	0.999994	0.978641	0.946417
GlycoHyocholic_Acid	0.628711	0.830547	0.331769	0.999349	1	0.99921	0.979534	0.994232	0.782332
GlycoCholic_Acid	0.915855	0.958821	0.999905	0.999993	0.998789	0.995438	0.999577	0.999009	1
GlycoLithocholic_Acid	0.967294	0.824943	0.385933	0.937045	0.897061	0.999987	0.997777	0.99992	0.982641
GlycoDehydrocholic_Acid	0.316002	0.915267	0.0982218	0.624555	0.999847	0.821837	0.999998	0.944195	0.957257
Cholic_Acidd4	0.772697	0.647066	0.912845	0.636896	0.400912	0.99823	0.671347	0.72749	1
Chenodeoxycholic_Acidd4	0.739383	0.737442	0.996297	0.990837	0.458081	0.8207	0.997302	0.978711	0.999706
Deoxycholic_Acidd4	0.920907	0.927767	0.999484	0.937642	0.347238	0.879291	0.975557	0.870901	0.998179
Total_BA	0.192768	0.999854	0.978717	0.440814	0.198013	0.994509	0.995291	0.997188	0.909343
Glyco_BA	0.931944	0.845013	0.999363	0.999982	0.999212	0.995688	1	0.999862	0.999724
Tauro_BA	0.865571	0.989607	0.902052	0.999531	0.949165	0.849135	0.583363	0.955634	0.972302
Primary_BA	0.870456	0.972509	0.999999	0.563346	0.796459	0.999566	0.992562	1	0.9892
Secondary_BA	0.655944	0.617987	0.753512	0.990788	0.815241	0.986217	0.995636	0.930525	0.996471
Inflammatory	0.283755	0.999999	0.999006	0.20445	0.140741	0.999814	0.999986	0.998744	0.992246
Pyruvic_Acid	0.771467	0.908174	0.255954	0.884815	0.999984	0.839942	0.698913	0.972971	0.215774
Lactic_Acid	0.916324	0.999957	0.935892	0.910139	0.998018	0.728675	0.99983	0.998156	0.999971
Hexanoic_Acid	0.984053	0.999985	0.159891	0.993572	0.321006	0.662371	0.774888	1	0.802087
Heptanoic_Acid	0.956261	0.781743	0.371854	0.986645	0.777585	0.98393	0.999996	0.999999	0.999937
Octanoic_Acid	0.566829	1	0.999686	0.550392	0.540795	1	0.999985	0.999978	0.999317
Myristic_Acid	0.128994	0.995842	0.935667	0.446737	0.974575	0.914119	0.989025	0.915024	0.998143
Palmitoleic_Acid	0.42776	0.264126	0.119935	0.935603	0.894624	0.999986	0.908232	0.560997	0.980024
Palmitic_Acid	0.458917	0.999998	0.530551	0.966919	0.999354	0.882361	0.888106	0.99888	0.981337
a_Linolenic_Acid_and_y_Linolenic_Acid	0.936246	0.999984	1	0.934366	0.597924	0.982638	1	0.995108	0.995464
Linoleic_Acid	0.921436	0.540535	0.999985	0.890653	0.998629	0.988789	0.999699	0.672408	0.79752
Oleic_Acid	0.842666	0.998901	0.308297	0.0180625	0.393683	0.809529	0.344853	0.0988285	0.97513
Eicosapentaenoic_Acid	0.999243	0.999874	0.894607	0.777752	0.996434	0.971924	0.905861	0.868496	0.999993
Arachidonic_Acid	0.616692	1	0.999998	0.997584	0.999867	0.999969	0.385297	0.448765	1
Eicosenoic_Acid	0.103401	0.999694	0.25074	0.280111	0.906916	0.909992	0.986096	0.996263	0.83865
Docosahexaenoic_Acid	0.999995	0.954631	0.591071	0.66509	0.0347013	0.594614	0.999373	0.930863	0.985672
Cholic_Acidd4.1	0.795191	0.644694	0.929512	0.584482	0.300677	0.995073	0.597029	0.635765	1
Chenodeoxycholic_Acidd4.1	0.733433	0.791179	0.996989	0.998636	0.689824	0.895119	0.999971	0.999094	0.999952
SCFA	0.694323	0.972353	0.415537	0.693154	0.997844	0.466133	0.905612	0.999999	0.857056
MCFA	0.577984	0.99989	0.577946	0.915385	0.999999	0.906472	0.943742	1	0.95099
LCFA	0.113502	0.999599	0.390328	0.547704	0.999703	0.777748	0.948195	0.99917	0.99483
w3_PUFA	0.940613	0.99978	0.999892	0.974167	0.828581	0.996708	1	0.998479	0.998016
w6_PUFA	0.999999	0.978924	1	0.800731	0.742576	0.999989	0.996137	0.737371	0.930596
TotalFattyAcids	0.0983715	0.999729	0.314172	0.513989	0.999894	0.719218	0.918138	0.999298	0.986487
