# Supplementary material for: Yeast β-glucan supplementation lowers insulin resistance without altering microbiota composition compared with placebo in subjects with type II diabetes: a phase I exploratory study
Source: Br J Nutr. 2024 Oct 23;132(9):1161–72. doi: 10.1017/S0007114524002526 (PMC11617109; doi:10.1017/S0007114524002526)
Supplement: Cronin et al. supplementary material 9 — Cronin et al. supplementary material [file S0007114524002526sup009.xlsx]

## Sheet: Raw_Data
	Group	Individual	Treatment	Time	Group2	Taurine	Dehydrocholic_Acid	3_Ketolithocholic_Acid	3_7_Diketocholanic_Acid	3_6_Diketocholanic_Acid	Allolithocholic_IsoAllolithocholic_Acid	Isolithocholic_Acid	Lithocholic_Acid	Ursodeoxycholic_Acid	Beta_Hyodeoxycholic_Acid	Hyodeoxycholic_Acid	Beta_Deoxycholic_Acid	Chenodeoxycholic_Acid	Deoxycholic_Acid	Isodeoxycholic_Acid	Ursocholic_Acid	w_Muricholic_Acid_and_a_Muricholic_Acid	Beta_Muricholic_Acid	Muricholic_Acid	Hyocholic_Acid	Cholic_Acid	Allocholic_Acid	Ursocholanic_Acid	7_Ketolithocholic_Acid	12_Ketolithocholic_Acid	3_Oxochenodeoxycholic_Acid	3_Oxodeoxycholic_Acid	Norursodeoxycholic_Acid	Nordeoxycholic_Acid	Norcholic_Acid	7_12_Diketolithocholic_Acid	6_7_Diketolithocholic_Acid	12_Dehydrocholic_Acid	7_Dehydrocholic_Acid	7_Oxohyocholic_Acid	3_Dehydrocholic_Acid	TauroUrsodeoxycholic_Acid	TauroHyodeoxycholic_Acid	TauroChenodeoxycholic_Acid	TauroDeoxycholic_Acid	Tauroa_Muricholic_Acid_TauroB_Muricholic_Acid_and_Taurow_MuricholicAcid	TauroHyocholic_Acid	TauroCholic_Acid	TauroLithocholic_Acid
FMD002.T1	Beta_Glucan_0	FMD002	Beta_Glucan	0	Baseline	62.521	139.81	374.596	2007.38	804.251	29.5165	336.83	1886.38	44.337	683.936	5338.34	3235.32	599.335	56499.7	35.0992	65.316	91.648	20.4335	112.081	558.41	2709.54	80.0703	0.18175	31.5237	11456.3	45.178	3769.3	4.93975	7.2385	44.071	26.1435	2.263	62.6673	48.841	63.3773	79.694	6.3235	5.1625	3.3115	6.407	10.3212	4.43675	2.50325	2.3375
FMD002.T2	Beta_Glucan_4	FMD002	Beta_Glucan	4	Beta_Glucan_4	79.1795	166.344	635.761	5017.02	2050.35	30.6837	501.001	1290.72	313.049	652.398	6990.2	3758.08	3161.58	52540.6	21.9688	61.9722	82.743	13.3107	96.0533	858.023	4780.93	109.311	0.19825	99.535	18734.9	56.3165	5694.38	4.3955	3.24375	18.1783	31.1322	1.8475	99.238	73.9952	56.6433	83.9365	10.2362	5.66525	6.7125	5.69	9.145	5.8115	4.46975	5.52375
FMD002.T3	Beta_Glucan_8	FMD002	Beta_Glucan	8	Beta_Glucan_8	92.8887	120.152	496.627	2205.62	884.712	34.9655	471.788	953.325	77.7175	1124.49	7176.04	5635.45	2031.02	67271.4	39.8807	83.077	126.85	23.0687	149.918	1392.12	5844.56	158.76	0.25525	79.591	11220	55.8715	4297.83	6.199	9.90325	26.114	29.3692	4.24875	176.721	175.013	80.6848	100.183	9.46225	3.12675	6.63525	8.9905	13.1332	8.3625	7.19275	5.93175
FMD003.T1	Beta_Glucan_0	FMD003	Beta_Glucan	0	Baseline	117.124	138.596	712.346	2908.92	1173.94	44.501	548.34	2116.31	50.4438	881.456	6631.41	4517.12	407.88	39491.8	24.5232	93.148	35.9875	29.1615	65.149	54.1232	175.379	9.69925	0.2865	68.448	11138.3	38.3328	3519.77	8.065	8.2375	19.0145	21.674	3.46525	17.3262	21.3266	81.5315	71.5785	10.2498	5.55325	2.8685	4.29125	13.837	5.6905	4.06875	1.711
FMD003.T2	Beta_Glucan_4	FMD003	Beta_Glucan	4	Beta_Glucan_4	53.5585	73.1615	387.217	2508.41	1022.05	38.572	198.413	453.894	9.323	345.994	899.671	670.774	81.7643	12786.9	6.06975	51.2575	16.4452	18.7567	35.202	34.8045	52.3332	3.783	0.23525	13.0485	6574.97	24.7282	1696.35	3.79075	5.5455	11.1312	25.222	2.50075	7.417	57.2917	97.3055	101.516	7.991	4.1505	7.26125	4.16325	10.6055	5.54	21.365	4.15725
FMD004.T1	Beta_Glucan_0	FMD004	Beta_Glucan	0	Baseline	111.564	36.0935	435.175	1062.8	433.533	0.92925	146.18	1639.46	7862.82	35.7025	4311.83	2616.86	17594.3	35105.7	14.4725	25991.5	5771.72	19.8536	5784.95	4021.59	24640.4	1046.44	0.188	7986.15	6734.67	1891.3	2370.37	1.3565	0.3685	24.1333	339.202	1.23625	7667.83	7627.67	4728.09	1599.82	7.3735	3.156	1.49575	8.32875	11.915	3.55	2.72	1.57475
FMD004.T2	Beta_Glucan_4	FMD004	Beta_Glucan	4	Beta_Glucan_4	158.329	20.0807	171.859	263.104	105.145	0.54375	132.476	1142.63	7897.42	53.3155	7358.93	4205.39	18379	48754	41.9528	11598.5	4586.52	19.9057	4606.43	3296.73	20989.7	868.692	0.19425	3145.37	5447.21	1003.05	2082.65	0.82825	0.4815	18.8758	43.776	2.3225	2420.19	2402.87	1764.87	635.337	2.70975	1.11525	2.53375	5.792	9.12725	3.41175	2.458	2.81875
FMD005.T1	Beta_Glucan_0	FMD005	Beta_Glucan	0	Baseline	40.2175	108.717	749.613	4023.08	1608.6	63.3143	417.036	2037.61	26.5653	1600.92	7806.41	4020.76	716.07	40120	17.994	94.0577	123.267	21.2967	144.564	118.508	1179.28	33.1228	0.10775	51.4425	20425.4	38.304	4697.24	3.65475	6.83375	7.9845	25.2733	1.70425	61.898	42.5553	29.074	118.374	4.51475	3.858	2.84375	4.69075	10.3552	3.02925	4.8485	1.57775
FMD005.T2	Beta_Glucan_4	FMD005	Beta_Glucan	4	Beta_Glucan_4	41.7843	53.4367	361.051	1980.83	796.624	64.8562	284.229	869.058	67.2555	2078.33	7762.28	3661.67	1979.01	37980.3	20.521	72.9245	134.517	17.2995	151.816	500.839	4126.61	83.5827	0.2025	82.828	15670.6	42.045	2836.44	1.84375	5.32325	6.129	19.9788	1.70425	132.427	112.637	52.7478	91.039	8.71425	2.52175	5.52625	2.6135	16.1073	3.93825	4.87925	1.9315
FMD005.T3	Beta_Glucan_8	FMD005	Beta_Glucan	8	Beta_Glucan_8	89.434	169.536	198.033	2812	1123.04	19.2455	124.833	816.52	90.1467	1610.83	10061.5	4201.78	1536.25	67081.6	36.7008	103.901	143.032	23.6748	166.707	1056.57	4496.77	94.4817	0.1285	151.137	21633	87.3993	6356.45	4.27075	7.64425	15.8025	41.9267	2.9255	251.517	218.92	89.1555	151.632	11.729	6.66675	4.9835	5.99125	18.449	7.72025	6.22775	4.63125
FMD006.T1	Beta_Glucan_0	FMD006	Beta_Glucan	0	Baseline	49.6403	201.9	870.246	15935	6478.86	76.5095	464.767	728.548	18.7057	682.624	2880.44	1211.21	99.536	14481.3	7.13175	19.6157	24.3293	5.3015	29.6305	13.3925	33.0285	2.602	0.1125	35.4023	21820.8	49.1357	4406.44	3.428	5.359	5.16	20.3477	1.89975	18.3317	NA	51.3565	107.092	6.0915	4.22025	3.0285	2.67875	9.829	4.60325	1.57175	5.07975
FMD006.T2	Beta_Glucan_4	FMD006	Beta_Glucan	4	Beta_Glucan_4	40.0562	32.993	172.877	1629.46	651.778	19.3775	353.22	568.584	38.3938	583.396	4282.64	2725.78	146.934	18520.6	7.72	32.682	21.0888	11.2045	32.293	14.8075	105.981	4.74	0.137	25.9072	8354.21	18.3507	2097.79	3.2315	2.40075	2.84025	8.2625	1.44575	17.2553	13.7645	14.7645	28.9608	2.85025	2.42875	0.41	1.517	5.9695	1.894	1.399	1.07325
FMD006.T3	Beta_Glucan_8	FMD006	Beta_Glucan	8	Beta_Glucan_8	42.6515	39.1247	168.546	667.275	269.315	12.8833	176.532	420.275	6.3805	84.5455	805.617	383.7	25.28	4176.31	1.766	7.4295	40.27	3.767	44.0372	2.802	9.61575	0.766	0.0955	7.63225	2308.39	7.82875	555.691	1.288	1.10825	1.261	7.15875	0.4765	4.24575	2.4555	9.58475	15.9098	1.64925	1.81925	0.97775	0.883	2.634	1.189	0.60125	0.996
FMD007.T1	Beta_Glucan_0	FMD007	Beta_Glucan	0	Baseline	49.5478	68.814	217.774	1731.12	710.979	47.5838	255.643	1390.38	10.4697	292.474	504.642	1048.43	72.9085	21264.4	18.3483	44.453	16.7972	27.719	44.5162	46.6867	36.202	6.845	0.203	11.4008	7146.9	53.892	2650.05	5.81625	3.497	26.7587	25.4337	2.411	5.213	35.8455	66.2422	74.943	9.27375	5.302	7.604	5.086	8.46525	9.56625	3.4365	6.41525
FMD007.T3	Beta_Glucan_8	FMD007	Beta_Glucan	8	Beta_Glucan_8	37.2353	67.8387	121.834	803.269	319.662	84.4412	198.503	491.511	12.733	461.006	285.178	1013.8	121.727	16080.6	14.0143	49.7435	27.6485	31.3595	59.008	44.9723	103.478	9.60025	0.47675	13.4817	3942.25	43.0333	1537.18	7.708	5.026	24.3638	19.5012	2.811	8.56275	13.1367	43.9165	36.7583	10.1605	7.57425	7.50575	7.88825	18.9315	9.42425	5.03175	8.33425
FMD008.T1	Beta_Glucan_0	FMD008	Beta_Glucan	0	Baseline	58.005	269.556	449.724	5237.88	2102	36.5555	214.403	1188.42	44.1358	387.923	7203.24	790.126	301.037	11357.1	6.8835	65.5805	22.1873	29.0118	51.199	36.447	94.4138	6.15625	0.34125	114.21	12327.1	66.5408	1788.02	5.11675	5.84275	4.02075	21.436	2.75425	20.5435	67.0823	61.8888	78.814	10.5585	5.1245	6.52275	2.24825	12.1942	9.6785	4.58275	3.97325
FMD008.T2	Beta_Glucan_4	FMD008	Beta_Glucan	4	Beta_Glucan_4	33.7755	64.2308	217.874	1576.62	628.297	22.3917	228.113	476.384	74.149	727.985	6644.75	1921.48	211.271	22211.8	8.3775	40.6427	26.6035	17.2458	43.8493	29.109	63.352	6.4495	0.089	81.6512	8916.9	23.9357	2087.49	3.7205	11.194	9.4575	7.61475	1.78325	15.7232	7.5915	67.1587	62.904	5.304	2.85575	2.331	1.31575	7.00825	6.504	1.97625	0.81975
FMD009.T1	Beta_Glucan_0	FMD009	Beta_Glucan	0	Baseline	145.103	239.895	86.9025	248.89	100.393	14.4332	202.64	1174.24	119.093	1424.74	8818.97	7520.93	403.033	51303	32.8612	60.8852	42.1985	24.2158	66.4137	55.8677	95.7588	7.05825	0.63875	84.7985	4542.01	27.7115	1762.55	6.272	4.987	20.571	20.6753	3.9445	23.7767	12.9288	46.1505	26.7883	15.2043	9.07075	12.867	15.4828	20.3178	5.80925	8.36025	5.20175
FMD009.T2	Beta_Glucan_4	FMD009	Beta_Glucan	4	Beta_Glucan_4	70.5785	627.912	166.562	1110.35	446.244	23.014	89.721	238.907	52.328	1337.55	2750.41	2311.6	1529.43	29163	20.849	49.29	36.4573	16.4595	52.9168	428.376	1521.56	29.1065	0.1785	44.9403	6860.67	45.559	2295.65	4.51425	5.0145	14.0935	24.0702	4.12	51.7215	38.8645	59.012	61.5713	22.3685	12.0907	8.475	11.7473	33.2287	13.2268	9.50775	5.37775
FMD009.T3	Beta_Glucan_8	FMD009	Beta_Glucan	8	Beta_Glucan_8	136.768	496.597	561.596	3001.81	1209.15	85.724	194.164	747.663	21.8857	1278.3	3116.53	1814.35	227.194	37840.8	51.0932	32.1285	29.1637	31.9985	61.1623	79.173	104.046	5.45075	0.75275	69.0263	13146.4	150.042	4812.98	7.62525	11.4303	20.7175	48.377	6.93875	21.675	NA	94.74	108.246	52.7183	39.3878	25.289	15.6643	40.9925	21.4602	6.51625	14.5943
FMD011.T1	Beta_Glucan_0	FMD011	Beta_Glucan	0	Baseline	39.551	11.2435	9.108	33.959	14.2675	0.36	15.1412	360.129	17393.6	308.945	6400.4	4077.88	15354.4	45752.1	13.7447	24428.3	4034.77	18.5968	4053.37	3143.17	22498.6	1505.2	0.16625	2402.62	2648.35	139.161	394.892	0.56175	0.97375	34.3982	26.902	1.17025	2939.11	2925.24	1068.87	215.225	1.01825	1.2235	0.6505	4.1515	4.80025	2.343	0.98325	0.3085
FMD011.T3	Beta_Glucan_8	FMD011	Beta_Glucan	8	Beta_Glucan_8	98.2188	48.02	318.173	262.708	106.295	33.5567	640.551	1775.35	225.731	525.477	5922.68	2914.97	864.557	38731.7	24.897	53.4135	66.3218	11.8573	78.179	149.47	1111.74	27.8455	0.22425	141.514	5022.28	26.1428	1124.52	4.01575	12.561	11.0457	11.0165	2.85125	50.7602	39.6642	30.8365	36.1315	3.7295	2.07275	9.9335	4.90025	7.57575	3.891	4.251	1.71775
FMD012.T1	Beta_Glucan_0	FMD012	Beta_Glucan	0	Baseline	719.238	36.0835	6.02875	30.7952	14.9672	0.14375	8.88425	247.088	1463.22	86.5083	609.575	595.078	16205.9	7761.3	5.0765	7473.21	4629.88	10.2868	4640.16	6551.76	42250.2	1345.78	0.39625	2366.74	387.43	258.559	69.115	1.04725	0.5095	21.3675	71.7895	1.34175	5233.89	5213.64	3625.23	630.363	6.55525	5.287	19.1995	8.612	20.2802	3.3805	35.5555	3.36325
FMD012.T2	Beta_Glucan_4	FMD012	Beta_Glucan	4	Beta_Glucan_4	42.2587	44.7437	273.679	513.381	206.451	4.719	282.415	1339.44	457.722	139.79	4044.34	2311.26	482.386	34297	18.3902	629.505	515.902	11.5167	527.419	128.336	629.249	23.7825	0.1595	661.667	6629.47	35.67	2204.92	1.44825	0.633	19.2888	34.1765	2.06925	797.054	786.947	116.989	84.559	4.05725	2.72075	4.0825	4.585	9.1375	3.819	1.743	1.15375
FMD012.T3	Beta_Glucan_8	FMD012	Beta_Glucan	8	Beta_Glucan_8	163.733	22.6983	7.156	14.961	12.723	0.248	18.127	682.649	600.024	31.878	1835.27	2116.37	16022.2	44279.2	15.1905	937.953	4315.21	19.1877	4334.4	3980.75	32384.3	1211	0.161	2325.13	475.759	54.2458	117.077	1.00075	0.434	22.6343	19.0315	1.228	3452.32	3444.82	670.353	173.851	1.5845	3.44475	9.661	9.92125	8.517	3.7445	6.521	3.60975
FMD013.T2	Beta_Glucan_4	FMD013	Beta_Glucan	4	Beta_Glucan_4	32.5568	27.1678	278.718	1650.78	657.069	11.819	295.95	876.574	290.031	500.674	6495.26	2503.69	328.627	27928.5	14.1145	249.185	309.851	13.1453	322.997	77.5062	698.369	24.4525	0.1855	94.8797	9586	25.7685	2685.91	4.71225	3.39625	15.3202	15.6263	2.8255	86.5748	78.6368	68.121	65.4493	3.80525	4.18825	3.1525	2.39575	11.6517	2.90325	2.55075	0.90775
FMD013.T3	Beta_Glucan_8	FMD013	Beta_Glucan	8	Beta_Glucan_8	57.0335	100.207	441.593	1399.21	556.359	24.8362	526.595	966.273	645.868	431.248	5544.68	2802.31	711.22	32149.4	15.8172	194.668	140.753	34.0132	174.766	115.535	658.48	43.206	0.291	488.796	8402	49.3215	2895.94	7.759	7.1945	37.8285	27.256	3.685	182.059	167.497	146.726	118.435	11.6412	10.1758	11.1015	7.53875	12.9207	5.86975	8.991	3.869
FMD014.T1	Beta_Glucan_0	FMD014	Beta_Glucan	0	Baseline	47.2425	351.291	238.588	571.144	228.425	53.1037	343.651	701.429	12.0392	1167.88	2148.47	3348.48	77.71	17485.9	16.1938	158.793	47.1083	94.148	141.256	39.0918	71.362	9.94025	0.19175	15.8878	3581.68	55.226	1413.54	9.34375	6.83125	11.243	30.9847	3.6175	13.2643	62.962	52.8755	48.4982	25.8267	10.1885	16.937	16.0108	36.2923	23.766	9.9365	6.16975
FMD014.T2	Beta_Glucan_4	FMD014	Beta_Glucan	4	Beta_Glucan_4	31.9	338.056	155.301	2015.04	804.855	19.6735	119.399	313.42	130.388	2540.01	5481.5	5932.51	1366.33	53375.3	25.4873	217.345	191.109	61.8967	253.005	790.58	3742.61	79.4933	0.23325	74.942	12879.9	89.8692	3972.38	7.4635	9.88675	20.157	31.5035	6.22075	95.62	67.3925	149.485	96.5415	20.8777	14.1215	16.5685	13.615	40.1478	23.3125	7.08	5.3295
FMD014.T3	Beta_Glucan_8	FMD014	Beta_Glucan	8	Beta_Glucan_8	22.7417	209.007	99.715	577.297	231.212	24.227	140.861	155.009	9.38325	1004.78	1951.9	1681.77	142.144	14206.9	6.90575	54	18.9915	25.032	44.0235	25.281	37.3618	3.8245	20.67	15.6378	4989.79	15.8475	968.161	3.0585	4.225	6.31	36.912	2.4285	8.31675	87.584	29.763	40.4132	10.8308	13.3682	9.79075	4.81775	23.3605	5.80675	6.001	4.34625
FMD015.T1	Placebo_0	FMD015	Placebo	0	Baseline	25.711	19.6848	0.5425	109.754	44.4658	0.05625	0.53975	3.60225	10.9432	66.079	1539.54	882.679	15.9888	5497.09	0.8265	49.3167	183.204	6.31675	189.521	16.0435	47.4913	2.521	0.08975	6.9485	1704.52	1.343	217.437	0.595	0.621	7.83775	4.78975	0.26325	12.7723	8.797	10.3357	16.2907	0.9615	0.54675	0.52425	0.4185	3.725	1.313	0.34525	0.109
FMD015.T2	Placebo_4	FMD015	Placebo	4	Placebo_4	57.554	37.2138	608.717	2717.9	1093.02	36.1943	315.447	1308.89	31.3805	590.104	3989.28	2489.11	114.576	27312.3	17.3415	32.0142	97.5663	16.8905	114.457	28.0985	47.9102	2.06825	0.14575	46.354	11495.8	40.0017	3508.02	2.29975	5.5125	5.23825	12.813	1.417	29.065	19.6125	42.477	75.1953	4.89725	1.28825	1.66025	0.80225	11.4098	1.4005	1.0185	0.45275
FMD015.T3	Placebo_8	FMD015	Placebo	8	Placebo_8	20.5517	169.902	253.073	2381.77	863.538	3.171	213.95	960.549	285.599	14.1965	3538	1261.01	1249.35	15722.4	3.755	365.822	377.918	6.651	384.569	121.35	1655.76	106.98	0.611	109.871	7533.2	9.317	1875.14	3.10625	2.09125	20.5935	28.7515	1.671	108.724	108.724	59.3735	45.2212	5.2795	5.39525	9.2645	26.0727	18.858	5.415	44.4937	2.52375
FMD016.T1	Placebo_0	FMD016	Placebo	0	Baseline	123.291	14.469	20.664	34.7647	24.8095	0.35675	53.0385	2398.57	7659.24	142.241	1591.21	2420.71	8995.06	43380.3	19.0798	10415.5	2736.55	18.583	2755.14	2982.13	20126.8	3441.69	0.1205	2223.82	793.344	27.1505	124.249	1.0805	0.59525	13.783	13.5765	0.68225	6349.29	6337.91	316.458	53.9532	2.25725	1.4	1.58275	11.2563	7.223	5.96875	2.0375	0.40775
FMD016.T3	Placebo_8	FMD016	Placebo	8	Placebo_8	294.583	14.6628	37.563	13.6013	4.431	6.3475	181.029	2529.56	4084.13	175.968	4184	2098.11	18421.5	44106.5	11.8542	1744.19	1592.5	11.9712	1604.47	3696.15	32546.3	2174.52	0.132	453.354	1034.05	90.874	169.222	0.69275	0.805	7.643	5.82375	0.38725	1023.31	1015.09	981.189	151.052	2.43425	1.3545	6.29875	15.1135	4.86575	2.11	12.5285	3.5675
FMD017.T1	Placebo_0	FMD017	Placebo	0	Baseline	39.104	30.3605	333.591	1062.6	425.081	49.3693	165.002	711.888	32.6705	450.609	843.178	774.246	729.23	11085	3.554	19.524	16.118	9.6825	25.8005	170.689	2268.96	35.0455	0.0915	23.9482	4539.83	10.0905	1066.83	2.55975	1.6205	5.04175	10.0415	1.67125	27.0415	16.7197	28.8833	34.7328	2.55825	1.6705	4.05525	3.475	9.29325	1.72475	4.153	1.15825
FMD017.T2	Placebo_4	FMD017	Placebo	4	Placebo_4	33.1723	83.7428	431.497	927.103	379.24	134.437	184.798	846.711	33.309	180.084	258.917	131.761	555.541	2868.96	0.536	8.869	9.6875	6.899	16.5863	66.2072	1006.59	15.4675	0.11125	20.5748	2326.21	8.018	288.155	1.858	1.06775	2.861	11.2585	1.20675	13.038	7.82025	29.762	26.247	6.28675	4.538	1.668	0.4775	6.85775	4.29625	1.609	1.101
FMD017.T3	Placebo_8	FMD017	Placebo	8	Placebo_8	50.828	52.3423	291.022	458.374	185.598	128.398	212.281	1238.46	38.0315	260.685	380.692	302.398	388.535	5669.78	2.3075	14.5572	13.4103	4.7275	18.138	41.6965	466.53	10.0073	0.09975	31.73	2479.73	8.94775	316.239	2.90975	0.90675	4.3805	8.70825	1.508	18.139	14.6982	46.5973	30.4973	3.7665	3.2325	3.916	0.85575	7.2125	2.5485	3.5805	0.9515
FMD019.T1	Beta_Glucan_0	FMD019	Beta_Glucan	0	Baseline	78.2133	168.787	237.322	1040.35	424.397	14.7122	165.698	1413.79	50.7143	366.123	2059.79	1262.14	528.065	21444.8	8.0905	32.9862	1060.98	15.4308	1076.42	61.9288	196.698	29.27	0.1285	78.9033	6695.62	22.473	1908.6	2.60125	3.14475	19.3792	20.5267	1.3775	25.3018	16.1006	50.482	48.298	10.4462	11.3757	10.6033	5.5605	43.7937	7.45625	6.38375	2.6635
FMD019.T2	Beta_Glucan_4	FMD019	Beta_Glucan	4	Beta_Glucan_4	87.7542	142.161	612.116	4362.32	1784.48	72.5458	300.098	772.916	45.949	588.495	2599.52	1480.88	380.187	24010.6	12.0005	33.2107	1131.58	14.143	1145.72	97.235	282.07	10.5617	0.13975	39.476	11817.6	36.9495	3731.56	3.2705	4.11125	17.9497	29.2482	1.97175	25.0968	58.722	66.2865	85.4982	9.222	6.467	7.63875	3.55625	11.0132	6.90875	4.42675	3.98125
FMD019.T3	Beta_Glucan_8	FMD019	Beta_Glucan	8	Beta_Glucan_8	240.999	194.899	209.039	576.304	231.455	57.508	312.633	1307.66	179.395	1149.17	3961.24	2825.36	716.401	50465.7	27.4145	165.129	1994.95	21.8993	2016.85	236.423	785.956	39.8695	0.218	153.364	6713.12	42.833	2230.49	9.0535	6.6425	44.624	22.3045	6.62425	151.028	140.35	74.2813	70.0522	8.348	6.9915	14.0883	16.491	30.0535	8.50075	9.48275	14.9405
FMD020.T1	Placebo_0	FMD020	Placebo	0	Baseline	114.001	100.092	568.926	3479.38	1396.48	47.7888	226.9	1370.4	12.73	590.929	2548.31	1277.31	199.568	22892.4	9.8	40.2148	22.123	21.8385	29.4025	54.5225	55.7052	3.517	0.05825	48.8678	11153.7	28.677	3183.15	2.443	7.66725	10.497	27.3103	3.627	84.5545	60.0607	109.855	96.3503	6.5745	4.969	3.20275	1.44475	20.0605	4.7465	3.2285	1.14125
FMD020.T2	Placebo_4	FMD020	Placebo	4	Placebo_4	47.0463	44.5403	0.94175	10.888	163.492	0.091	0.87525	15.9257	8390.03	9.01025	7.4115	669.302	21633.6	2433.51	1.80175	12613.7	21354.9	41.524	21396.4	6312.88	61061.5	5027.23	0.746	5558.88	50.4577	790.032	35.9672	0.45125	0.366	41.8483	90.6957	0.64625	12527.2	12527.2	1860.44	3144.68	9.78525	2.8915	16.265	41.1852	9.18725	1.40675	60.2245	49.5502
FMD020.T3	Placebo_8	FMD020	Placebo	8	Placebo_8	NA	NA	NA	NA	NA	NA	NA	NA	NA	NA	NA	NA	NA	NA	NA	NA	NA	NA	NA	NA	NA	NA	NA	NA	NA	NA	NA	NA	NA	NA	NA	NA	NA	NA	NA	NA	NA	NA	NA	NA	NA	NA	NA	NA
FMD021.T2	Placebo_4	FMD021	Placebo	4	Placebo_4	100.652	155.53	415.872	890.352	358.523	68.3145	124.659	665.763	42.6887	50.668	164.144	62.5798	602.144	1179.25	0.85825	4.12725	57.1033	11.4815	68.5847	122.615	501.688	13.6767	0.30025	76.6615	1204.79	29.8728	110.569	7.3355	3.947	6.223	11.5875	3.04375	25.807	16.8127	95.2955	50.9095	8.03775	8.5755	6.65925	1.6265	53.6325	3.63375	4.9645	4.28825
FMD022.T1	Placebo_0	FMD022	Placebo	0	Baseline	93.4972	104.491	1521.14	3151.72	1282.16	230.696	474.425	1620.37	43.1708	141.798	358.345	153.435	457.435	3031.19	1.06425	17.0583	90.6495	10.1029	97.3842	145.894	842.989	18.5538	0.27375	73.8692	4578.24	27.1145	452.788	2.7195	2.37825	5.1095	25.9658	2.6935	55.1587	37.723	73.653	80.9317	7.32975	7.594	3.983	1.56025	7.21825	2.9815	2.11575	2.0715
FMD022.T2	Placebo_4	FMD022	Placebo	4	Placebo_4	122.73	57.0628	292.228	6673.83	2720.32	1.4225	194.185	1290.3	425.294	429.377	12327.3	5152.93	484.357	57118.1	30.9717	239.072	283.9	14.8537	298.754	48.6715	128.436	24.8067	0.2475	169.071	24329.8	55.8838	7196.24	4.33725	2.4705	25.2733	22.29	2.25075	28.9375	23.9752	65.6672	85.6665	10.1425	3.87375	2.027	2.63325	66.0417	5.71575	2.8645	1.665
FMD022.T3	Placebo_8	FMD022	Placebo	8	Placebo_8	58.3732	30.2328	315.059	622.703	253.702	19.931	206.316	699.372	91.717	186.739	438.809	268.407	229.871	2990.08	0.9315	53.8127	161.535	9.60375	167.938	29.2598	197.565	68.128	0.089	132.301	1911.46	21.4162	401.522	2.60025	1.4495	5.14375	29.0335	1.18575	78.4207	79.5883	52.0218	36.7895	3.3725	2.78875	2.47925	1.528	3.91175	2.14825	1.21525	0.81275
FMD023.T1	Beta_Glucan_0	FMD023	Beta_Glucan	0	Baseline	61.2558	41.834	58.7055	94.1197	37.6725	0.68475	112.613	1295.51	3063.98	22.6223	11612.5	6279.47	505.899	55732.3	21.0705	1578.67	1125.64	26.8407	1152.48	140.334	164.967	405.872	0.24975	200.236	3912.17	19.1488	1319.23	2.4145	2.18625	52.8245	16.2958	3.026	25.665	17.6837	32.5483	32.427	3.025	2.14075	1.84525	3.04075	10.512	5.50925	2.58025	0.93825
FMD023.T2	Beta_Glucan_4	FMD023	Beta_Glucan	4	Beta_Glucan_4	16.1848	26.8123	140.09	521.739	188.327	0.54325	104.13	1237.45	8410.13	55.0235	518.152	2355.6	4836.17	16264	5.83275	3698.23	1777.78	10.829	1788.61	246.43	3408.8	113.44	0.551	3966.79	2311.71	287.733	1308.68	1.09125	0.44	19.84	62.5175	0.42925	1500.51	1500.51	330.72	233.017	3.672	1.54325	3.79975	4.40225	6.0185	11.9403	3.2955	5.99375
FMD023.T3	Beta_Glucan_8	FMD023	Beta_Glucan	8	Beta_Glucan_8	13.5013	156.01	194.467	1944.49	672.114	11.7395	100.173	781.771	3.83425	349.608	2213.47	916.447	12.8545	9990.77	2.53475	32.9913	31.8393	14.3125	46.152	71.8758	23.007	2.06125	0.237	19.9475	4914.03	2.217	1417.8	1.5965	3.57525	8.9795	15.1073	1.97825	8.578	8.371	56.7925	46.671	3.2375	3.36125	5.18175	0.71475	8.5745	1.985	1.06225	1.2805
FMD024.T1	Beta_Glucan_0	FMD024	Beta_Glucan	0	Baseline	70.1425	71.936	4421.39	25634.9	10415	203.278	553.655	2601.95	16.0875	593.716	2693.41	1014.24	171.426	16524.4	10.7123	13.8795	17.7927	7.64775	25.4408	58.61	221.376	5.65175	0.7085	55.972	22253.5	79.3355	5234.86	1.52275	4.062	1.29275	45.7382	0.941	18.5358	7.683	36.5245	101.978	2.534	2.985	3.5685	0.52375	11.687	3.5385	1.103	1.46525
FMD024.T2	Beta_Glucan_4	FMD024	Beta_Glucan	4	Beta_Glucan_4	85.0035	61.4497	597.802	2839.03	1138.9	51.9317	435.915	1014.01	28.0302	1073.59	6614.89	3394.42	349.064	43812.4	25.9298	32.0065	35.8835	16.5708	52.4545	146.708	954.058	18.2075	0.30325	37.2367	13615.4	38.6593	4253.1	3.03125	8.936	12.635	16.443	3.942	17.8812	11.7515	40.0725	72.0575	3.91125	5.4885	3.2465	1.98025	10.901	6.01425	1.60375	2.05175
FMD024.T3	Beta_Glucan_8	FMD024	Beta_Glucan	8	Beta_Glucan_8	61.319	58.1165	599.867	4933.73	2008.48	45.3313	241.829	834.765	25.9655	1753.69	6720.11	3243.31	428.691	37296.2	32.0972	24.0553	37.0075	10.052	47.0598	91.1695	511.756	11.6747	0.73575	47.617	17091.6	64.1822	5361.62	3.89425	9.50675	6.29925	15.4942	4.0615	17.0297	8.87625	41.3738	58.183	6.10775	3.07475	2.89425	2.184	9.23575	7.75125	2.72275	3.84
FMD026.T1	Placebo_0	FMD026	Placebo	0	Baseline	41.992	125.983	681.268	2980.84	1190.83	117.787	566.044	2215.79	25.815	2366.07	4255.25	3098.72	435.849	31122.1	16.8532	36.4627	30.9495	33.225	64.1743	43.8998	80.567	4.6195	0.22125	42.1605	12396.9	33.793	3422.41	3.972	12.9558	14.6248	15.7633	1.9885	12.823	34.1337	56.9852	88.7945	5.064	4.40725	2.629	1.379	13.4878	6.89675	2.466	2.568
FMD026.T2	Placebo_4	FMD026	Placebo	4	Placebo_4	70.2165	586.118	553.727	2586.98	1031.5	40.34	247.877	1567.89	18.37	1321.52	2987.42	1955.29	319.481	33045.2	23.9855	20.9945	22.197	21.345	43.5425	77.343	199.528	4.4165	0.2025	33.305	10591.2	51.397	3502.57	4.02475	7.71025	10.8747	36.913	3.602	18.4633	10.9365	47.9555	79.0463	12.9437	12.405	9.3335	4.02975	19.4763	10.6378	2.94875	6.80375
FMD026.T3	Placebo_8	FMD026	Placebo	8	Placebo_8	55.4178	6.12825	6.466	29.4585	35.0255	0.157	0.44275	2.61125	3.9435	0.31	2.91025	163.219	2897.73	5.27725	0.265	3.20925	676.758	1.415	678.172	212.894	4722.08	101.422	0.38875	364.968	1.99575	16.937	0.607	0.155	0.14525	11.4558	2.0895	0.3025	452.907	452.907	41.5	21.8385	2.006	1.43925	20.6408	2.914	20.072	0.76475	24.9232	2.64275
FMD027.T1	Beta_Glucan_0	FMD027	Beta_Glucan	0	Baseline	101.141	20.8125	51.9935	66.3128	66.3162	0.3605	36.508	1473.6	26022.9	68.5588	8870.37	3894.45	38961.4	75418.2	26.8202	32150.1	5356.02	37.2375	5393.26	9346.66	55442.4	3280.13	0.21625	10369.6	2974.28	806.812	956.087	3.24525	1.2315	33.8193	65.1375	1.86225	9942.8	9924.11	2295.52	728.568	12.3035	7.62425	14.4288	16.734	10.9313	5.666	9.38175	4.766
FMD027.T2	Beta_Glucan_4	FMD027	Beta_Glucan	4	Beta_Glucan_4	15.405	43.842	138.552	1160.96	419.438	0.65675	133.398	1688.59	128.495	23.3322	3205.3	2032.68	120.974	18859.5	6.5295	291.981	180.507	11.0275	191.534	79.8988	138.377	138.051	0.8695	70.8838	4872.27	6.24825	1391.73	2.38025	2.00325	35.8758	21.8687	1.08825	16.5187	16.5187	25.296	28.4835	5.10725	2.82625	4.286	11.5708	17.2933	5.88625	3.013	1.45775
FMD027.T3	Beta_Glucan_8	FMD027	Beta_Glucan	8	Beta_Glucan_8	19.0328	174.022	65.6693	205.313	88.3462	0.48325	85.5553	711.916	647.552	10.5813	3265.96	1648.06	3314.84	12680.8	4.4195	146.843	602.642	13.3552	615.997	110.417	1165.83	146.437	0.37975	280.181	1343.99	29.0897	482.195	0.74125	1.03525	33.4485	11.7193	0.343	53.9118	54.8815	57.9338	24.6248	1.4255	2.48425	5.34275	2.4595	12.425	2.146	1.14775	1.49675
FMD028.T1	Placebo_0	FMD028	Placebo	0	Baseline	137.312	3.69825	40.765	127.779	51.0628	1.34	69.902	946.563	107.019	69.7518	3746.88	1288.3	790.262	13945.1	5.91375	9.418	35.912	2.70075	38.6127	18.2702	149.475	4.123	0.11525	162.918	2038.69	10.9867	467.317	0.261	0.422	3.87	2.6255	0.7315	14.94	11.7965	6.69375	8.7215	2.901	3.32	11.012	3.88375	4.17075	0.86575	2.333	1.0695
FMD028.T2	Placebo_4	FMD028	Placebo	4	Placebo_4	1387.04	138.999	346.095	1484.3	528.017	3.5165	246.428	1649.35	94.5445	52.264	1448.46	740.377	1172.39	11440.1	3.032	36.7665	406.178	4.22475	410.402	90.1665	357.26	45.8972	2.19325	156.251	2679.3	37.2685	1232.62	1.50775	1.02575	9.76925	62.3892	0.363	32.6467	32.6467	33.1572	27.72	2.3105	2.48925	9.543	20.8977	14.8232	1.70975	9.45425	4.97675
FMD028.T3	Placebo_8	FMD028	Placebo	8	Placebo_8	16.3712	60.706	102.127	1355.3	487.652	8.77475	182.998	568.392	533.231	227.113	6629.76	3117.85	439.424	19975.9	9.38025	1131.7	268.01	17.265	285.275	92.2103	605.403	153.563	0.59525	139.665	5739.23	15.7548	2287.68	1.8075	1.45375	47.705	39.1917	0.93525	145.403	145.403	47.2417	48.01	3.368	1.13	15.9587	11.2915	12.6302	5.6445	1.48875	1.47175
FMD029.T1	Placebo_0	FMD029	Placebo	0	Baseline	202.853	12.05	73.4098	28.2623	12.4465	4.7145	98.6028	1871.51	337.226	42.6615	1197.08	1574.71	747.611	33579.6	14.7802	109.072	100.522	3.81325	104.335	63.0803	772.999	53.5925	0.17475	113.965	1034.53	12.707	272.854	0.62075	1.8165	4.38925	3.82925	0.962	32.1948	34.0535	10.7233	7.96	4.12175	1.82725	1.47075	9.587	3.2305	1.8595	1.0035	2.0955
FMD029.T2	Placebo_4	FMD029	Placebo	4	Placebo_4	16.3355	99.8203	287.127	2254.78	789.636	26.7018	202.648	458.576	34.4515	498.589	3436.51	1050.3	389.126	8376.84	1.8775	35.261	40.2897	7.888	48.1778	56.843	699.636	18.0897	0.97175	31.236	7420.92	3.445	1506.72	1.012	2.3545	9.08375	25.4763	0.86875	38.4087	37.2032	52.8617	58.1295	5.614	2.90575	3.3975	2.3645	3.9445	2.164	2.65075	1.5995
FMD030.T1	Beta_Glucan_0	FMD030	Beta_Glucan	0	Baseline	89.994	122.731	232.802	1338.21	542.129	32.1185	452.083	2464.25	852.741	1044.66	9215.25	6768.3	555.154	63033.7	50.121	490.717	107.42	34.2533	141.673	93.237	119.354	147.499	8.7985	396.176	10219.9	72.7148	4040.55	6.29625	4.94975	23.5897	44.2602	4.04225	56.4922	39.0255	83.161	74.528	10.384	7.83725	5.29875	2.8025	65.4602	6.75675	3.23375	3.772
FMD030.T2	Beta_Glucan_4	FMD030	Beta_Glucan	4	Beta_Glucan_4	15.329	23.377	277.611	2954.42	1139.55	40.2842	297.557	1739.84	17.3978	2805.14	13637.1	5547.2	24.0422	28268.5	12.919	16.968	20.7718	18.446	39.2178	15.5365	24.5638	2.3455	7.71275	46.4298	14004.1	5.241	3335.34	4.4795	1.90925	40.7892	17.436	0.57975	14.8295	14.8295	9.821	53.8945	1.6245	2.25225	0.9205	0.14125	7.65	2.50625	0.56675	5.97675
FMD030.T3	Beta_Glucan_8	FMD030	Beta_Glucan	8	Beta_Glucan_8	57.9582	28.4503	77.2567	197.504	78.3075	0.55425	108.355	1329.05	12596.6	60.5733	966.815	4159.26	8813.72	21166	7.334	6208.52	5380.99	15.5305	5396.52	953.725	12852.1	413.331	0.63425	6361.27	2130.66	293.192	757.586	1.37325	0.77775	25.8163	89.7375	0.7085	4409.56	4409.56	860.293	448.07	30.9847	6.33275	144.056	28.3652	6.711	10.0785	111.295	21.7405
FMD032.T2	Placebo_4	FMD032	Placebo	4	Placebo_4	373.828	88.196	28.6605	110.203	44.85	1.4715	65.386	1187.87	1169.6	431.355	7184.5	4031.13	2508.38	34922.5	16.9962	508.592	210.634	8.26975	218.904	267.589	2618.58	201.62	0.15625	173.638	3679.63	34.9973	958.799	1.05675	0.5375	14.9083	19.136	1.587	80.4038	75.2927	122.142	41.5517	17.634	3.435	118.418	21.9645	7.76875	3.6565	11.0732	4.0895
FMD032.T3	Placebo_8	FMD032	Placebo	8	Placebo_8	135.558	43.0558	97.087	393.342	157.07	5.05675	296.498	2258.77	59.557	793.163	9686.67	5382.43	181.414	41450	22.8547	30.39	38.883	12.7342	51.6172	18.136	57.7535	6.52475	0.12075	22.3867	7032.87	16.377	1536.92	2.0125	1.655	14.946	23.9087	1.52075	8.055	4.5345	23.752	26.8523	4.144	6.2245	4.75125	6.14725	9.38525	4.881	2.9855	2.563
FMD033.T2	Placebo_4	FMD033	Placebo	4	Placebo_4	46.071	25.4065	170.27	471.643	188.415	12.2353	158.309	791.078	27.4002	468.097	4883.73	2560.12	139.824	20641.6	11.8222	42.4577	996.077	12.5743	1008.65	59.7082	72.5955	3.90775	0.8375	18.887	4504.62	12.727	1330.03	1.70275	2.128	9.76075	11.9547	1.09425	10.9445	7.81575	24.2112	25.7238	1.73125	2.20425	1.44775	1.76075	7.011	1.3285	1.08175	0.96875
FMD033.T3	Placebo_8	FMD033	Placebo	8	Placebo_8	64.2545	33.6593	188.501	417.492	167.8	57.4492	551.901	1319.71	36.4115	723.047	5389.88	2783.66	150.357	28521.7	15.9593	66.4257	1375.54	27.5893	1403.13	86.148	69.9578	4.29	0.39275	22.8843	5273.17	15.5555	1487.64	3.16825	3.08325	19.5995	13.144	2.69325	13.2007	8.95725	35.7092	40.3805	3.25175	2.338	4.526	2.70425	10.175	1.77025	1.94	2.4755
FMD034.T1	Beta_Glucan_0	FMD034	Beta_Glucan	0	Baseline	86.2805	46.7422	419.319	1366	547.707	33.635	242.223	1534.91	18.5832	409.166	2091.21	1043.26	212.332	15741.4	5.7385	15.521	5.59775	11.5315	17.1292	22.6857	68.1952	4.20525	0.11	35.3095	6248.33	12.3438	1320.87	2.9585	5.29725	6.7065	12.283	2.69825	10.2285	NA	35.0755	48.2205	4.26425	2.85275	3.8025	1.423	15.0257	3.0355	1.384	2.70625
FMD034.T2	Beta_Glucan_4	FMD034	Beta_Glucan	4	Beta_Glucan_4	54.7823	92.8465	281.095	3833.24	1543.7	7.30675	243.894	829.189	594.41	923.841	8882.31	5710.98	436.03	60396	34.5962	1208.69	183.718	24.9688	208.686	101.283	230.146	180.467	0.31375	311.588	13640	67.7005	5603.82	4.66725	2.36425	24.113	56.3205	3.65075	132.146	144.036	71.485	92.4158	7.395	3.2875	7.1905	6.403	21.8958	7.29425	2.62975	1.812
FMD034.T3	Beta_Glucan_8	FMD034	Beta_Glucan	8	Beta_Glucan_8	25.9843	238.391	211.995	4893.6	1696.49	23.089	147.744	884.486	71.943	784.536	4500.6	2141.52	41.4868	21706.3	4.483	45.3245	55.1658	20.3712	75.537	109.076	60.579	3.0455	0.43125	50.758	7658.11	10.0225	3117.33	3.01925	2.74	22.9352	132.454	2.022	34.4595	34.2533	48.5113	48.8185	1.64975	5.65325	7.31075	1.63925	12.5708	5.726	3.801	1.697
FMD035.T1	Placebo_0	FMD035	Placebo	0	Baseline	66.2772	53.262	143.368	762.113	318.139	1.32675	132.845	2374.54	1980.46	140.089	12355	5903.22	20005.4	91315.5	43.006	2803.17	4428.69	29.7215	4458.41	5049.8	22240	829.309	0.76675	11885.2	9284.98	940.423	5183.59	1.95	2.18725	23.6195	200.881	4.218	11281.3	11258.1	1177.85	814.123	4.46675	2.81775	8.42125	12.969	11.479	5.24925	3.1205	3.832
FMD035.T2	Placebo_4	FMD035	Placebo	4	Placebo_4	78.2542	34.501	59.8847	262.931	111.456	0.73175	101.686	1396.8	2926.15	110.389	5901.37	7053.61	18781.9	56565.1	22.9862	533.691	3137.15	28.2295	3165.38	1823.65	12592.2	604.752	0.115	12039	6176.26	710.491	1817.38	2.21	1.751	18.141	109.664	1.1095	4503.74	4484.01	1091.95	380.301	4.11775	1.8365	2.91875	9.1185	10.256	3.14075	2.378	1.87025
FMD035.T3	Placebo_8	FMD035	Placebo	8	Placebo_8	23.3703	34.058	194.327	194.655	79.3015	4.37725	259.263	1470.8	76.742	104.758	2373.81	1860.8	197.159	26297.4	10.391	101.197	66.002	7.681	73.683	87.005	416.144	11.303	0.116	118.688	2110.82	12.282	1269.46	1.105	0.69	10.854	15.6428	0.431	28.4112	24.5033	19.903	23.589	2.58	2.47375	5.9065	7.68425	8.8635	3.79725	2.413	0.91125
FMD038.T1	Beta_Glucan_0	FMD038	Beta_Glucan	0	Baseline	1602.3	31.9495	2001.84	1505.57	613.462	13.0875	1877.27	6595.25	1653.22	200.74	7163.48	3664.58	326.624	45873	22.7853	391.448	538.945	13.0175	551.963	50.1535	94.1067	142.877	2.1255	252.818	9750.79	39.0173	4390.56	2.4415	1.1195	6.75525	26.654	2.84325	107.035	80.0603	46.9832	46.2595	9.16	10.8897	21.3837	61.8495	20.6693	6.35225	6.9495	57.3405
FMD038.T2	Beta_Glucan_4	FMD038	Beta_Glucan	4	Beta_Glucan_4	1828.63	33.542	194.54	776.562	313.208	5.954	742.771	2910.51	2547.18	227.791	10561.7	6367.44	559.38	46255.9	26.3198	1313.29	587.132	16.5837	603.716	79.864	87.1555	116.073	0.261	364.259	8217.06	39.9833	3283.65	1.651	1.5095	7.26575	19.5463	1.342	26.0258	14.1075	38.803	29.105	14.5877	10.489	8.02975	155.029	30.7075	4.39825	4.26325	96.593
FMD039.T1	Beta_Glucan_0	FMD039	Beta_Glucan	0	Baseline	95.387	135.519	1738.97	38852.8	15809	74.1932	330.251	2051.94	45.483	1912.99	8313.11	3698.05	1297.63	41949.1	19.289	61.3287	74.1633	35.0285	109.192	253.784	1078.5	22.1615	0.2995	124.68	45222.3	138.152	13507.8	4.31225	10.6525	8.448	53.33	5.033	81.189	70.5233	70.9822	188.68	4.5515	5.32325	6.74325	3.49325	19.3035	16.6642	2.89275	1.97775
FMD039.T2	Beta_Glucan_4	FMD039	Beta_Glucan	4	Beta_Glucan_4	112.466	27.3933	394.236	1118.09	450.082	61.3703	504.604	1529.3	58.494	1242.43	8559.58	3960.03	2091.41	45831.3	18.061	36.5998	52.3725	18.2692	70.6417	234.835	2037.5	35.772	0.15225	58.175	9304.45	29.1015	3139.42	2.52575	7.856	16.958	18.2278	2.90775	35.374	28.493	54.4715	57.747	4.91825	2.02625	3.5345	1.80325	13.6783	12.835	2.05625	0.707
FMD039.T3	Beta_Glucan_8	FMD039	Beta_Glucan	8	Beta_Glucan_8	51.048	29.8082	354.962	402.421	162.729	30.2172	341.061	854.219	13.2663	860.827	2586.36	1529.67	296.695	18072.7	6.912	25.5345	17.516	9.38125	26.8972	34.3405	148.019	4.83875	0.1575	17.986	3419.07	6.101	1372.79	1.16475	3.308	7.18025	8.08725	0.77825	7.634	16.5517	33.0585	37.093	1.23925	1.60725	1.469	0.49225	5.6385	6.04575	1.542	0.65225
FMD040.T1	Placebo_0	FMD040	Placebo	0	Baseline	355.394	18.497	107.526	1087.01	439.379	0.9195	148.605	1155.77	585.994	7.91925	3306.27	1890.74	468.862	20857.4	7.40525	290.518	66.4515	3.34525	69.7967	17.4698	160.629	55.084	0.1875	213.206	5722.3	18.593	1606.85	1.26625	0.27825	3.66975	15.167	1.84075	40.2902	32.1532	16.9513	25.8918	2.9895	1.26625	14.4845	13.1363	4.02225	2.86375	4.117	5.24325
FMD040.T2	Placebo_4	FMD040	Placebo	4	Placebo_4	733.3	20.0615	132.336	323.99	128.165	2.079	346.209	2296.04	2141.8	7.655	5478.69	3101.78	686.155	34021.5	19.9765	2120.27	228.178	4.79225	232.97	137.862	1223.62	123.036	0.89975	384.844	5221.07	25.2243	1301.82	1.84725	0.4235	7.21325	14.688	3.22625	207.64	197.729	55.4098	38.7205	16.8135	1.8615	37.8057	57.151	7.70175	5.75625	27.6217	18.7105
FMD040.T3	Placebo_8	FMD040	Placebo	8	Placebo_8	330.323	19.1715	406.612	3485.46	1404.61	0.5795	266.634	1538.23	1121.85	95.3695	7018.66	3403.53	844.159	39059.7	16.3605	949.836	145.908	5.896	151.804	146.656	2118.63	146.859	0.13625	517.315	14259.4	36.9228	3741.27	1.05725	0.4505	5.8705	26.447	0.42575	171.517	158.464	44.9565	53.4188	11.437	2.9285	161.079	99.2103	7.377	3.05275	89.4283	16.4965
FMD041.T1	Placebo_0	FMD041	Placebo	0	Baseline	616.124	21.7728	48.599	725.23	289.714	0.29425	43.3187	954.118	23.19	38.5338	252.534	1144.78	228.175	16232.1	7.14575	12.3208	156.327	6.30225	162.629	13.4445	35.7353	23.033	0.23425	46.9763	5464.95	16.58	923.51	0.78275	1.13625	5.1855	7.15575	0.97275	14.339	7.782	15.6425	22.8795	1.45	4.39925	18.0128	22.4247	6.294	2.4305	3.568	7.07075
FMD041.T2	Placebo_4	FMD041	Placebo	4	Placebo_4	478.161	16.4533	37.697	254.416	100.773	0.9025	62.2025	1215.42	52.1565	79.1213	360.416	1537.48	822.632	23159.1	10.266	33.4962	216.306	5.93675	222.243	98.9577	1290.88	46.652	0.19925	94.6192	4858.91	12.5163	607.163	1.517	0.986	8.37025	8.04475	0.559	62.2088	52.5655	34.8137	24.8345	1.8295	1.4825	10.7933	20.368	9.56625	4.61225	46.043	1.572
FMD041.T3	Placebo_8	FMD041	Placebo	8	Placebo_8	77.6257	14.3998	157.588	1503.6	603.265	3.6635	151.262	790.992	6.66075	32.0205	247.631	297.072	60.1857	5424.25	2.121	5.38925	66.3083	5.004	71.312	10.8582	54.7743	3.215	0.09775	11.0038	4496.82	9.80675	694.791	1.07725	0.8465	4.59625	9.672	0.85825	6.5255	4.3125	20.02	28.8288	1.53025	1.195	2	9.83975	9.275	3.41075	2.29025	0.4845
FMD042.T1	Placebo_0	FMD042	Placebo	0	Baseline	56.5618	30.1787	69.4938	150.147	60.3515	11.191	378.209	1499.29	157.468	570.418	4931.51	3978.01	1704.75	34023.5	12.7693	136.549	921.703	14.5185	936.222	249.793	2880.1	79.9075	0.11675	38.897	3751.9	15.17	896.636	3.12575	5.1375	14.9178	5.02475	1.0585	49.564	41.2255	51.2175	21.067	8.37225	2.95425	31.1692	22.8077	9.16125	4.42925	51.201	6.18
FMD042.T2	Placebo_4	FMD042	Placebo	4	Placebo_4	46.4255	31.3905	187.021	948.931	382.786	10.973	238.426	725.455	141.355	248.681	2302.17	1298.85	170.292	17348.3	9.225	95.865	70.4098	14.7127	85.1225	44.5453	125.074	13.06	0.1995	57.724	5421.43	21.0172	1484.16	1.11075	1.4825	19.9112	16.136	1.3805	19.014	12.9938	43.2855	31.8765	4.08	1.0805	1.27625	0.73175	8.92475	1.48125	0.747	1.09425
FMD042.T3	Placebo_8	FMD042	Placebo	8	Placebo_8	96.613	23.9768	372.75	11095.3	4461.66	3.5695	149.46	1172.61	25.1938	373.745	9060.28	3689.02	106.39	31223.1	15.567	21.7293	27.748	9.43675	37.1845	15.1005	52.025	2.6965	0.05775	42.401	28668	48.2717	5683.23	2.15425	3.83525	4.8005	12.749	2.0805	20.4277	8.357	21.9988	64.049	3.2485	6.37	2.44225	9.7205	4.0165	2.684	3.893	1.2125
FMD044.T1	Placebo_0	FMD044	Placebo	0	Baseline	55.5783	18.2547	186.832	289.086	115.888	4.962	257.782	941.372	64.169	290.077	2125.24	2277.45	178.428	28889.2	12.8927	49.5847	225.401	7.20675	232.608	64.7242	222.938	12.516	0.23925	67.1497	3652.18	15.887	1500.89	0.926	1.084	14.1493	6.943	0.61425	38.6515	33.7148	32.6153	24.7035	2.51375	0.87025	1.1815	0.57375	6.61275	2.01975	0.9085	0.4535
FMD044.T2	Placebo_4	FMD044	Placebo	4	Placebo_4	48.9685	22.9093	331.211	1272.96	514.073	15.3095	450.304	1783.52	128.81	872.687	7200.21	4075.19	538.061	29027.1	16.5183	166.983	103.397	14.444	117.84	53.3302	383.951	17.3425	0.1375	102.218	9344.16	40.9793	2253.11	2.45	4.136	8.4775	16.066	1.1145	121.239	113.075	67.1925	47.6168	3.0065	3.9385	2.81	33.0835	11.0475	1.57125	33.1407	2.312
FMD044.T3	Placebo_8	FMD044	Placebo	8	Placebo_8	25.891	56.4817	72.3947	402.701	161.905	4.97425	135.697	386.135	101.347	452.917	3785.16	2806.84	220.359	18987.9	6.9505	65.804	93.1667	10.2535	103.42	42.5953	237.7	13.1442	0.15225	50.1335	3188.41	12.304	1297.08	1.05525	1.4055	14.9192	12.3028	0.20775	26.3415	22.144	26.3773	21.539	1.33875	1.3175	1.029	0.68375	7.09725	2.75025	0.66925	0.503
FMD045.T2	Placebo_4	FMD045	Placebo	4	Placebo_4	44.0275	74.5312	1830.3	25637.4	10368.9	42.6522	493.638	2003.65	48.4855	561.258	11838.3	1429.8	110.034	17137.2	6.84025	77.9838	45.274	19.7327	65.0068	40.95	120.887	7.038	0.177	67.555	34625.4	56.1365	4527.65	3.1605	3.1995	4.37175	40.3397	2.5715	49.8715	NA	67.3865	152.185	7.4865	1.64975	1.8595	1.9855	20.961	3.34625	1.72275	0.8915
FMD045.T3	Placebo_8	FMD045	Placebo	8	Placebo_8	81.7422	34.1655	713.174	7872.16	3210.52	19.4707	233.365	1307.02	62.6628	906.924	6023.51	2540.49	227.571	23586.2	10.6357	58.981	53.4795	17.8313	71.3105	42.787	243.332	12.2502	0.16375	56.316	16954.4	38.3583	4444.32	3.76025	4.56275	5.7495	16.1595	2.14225	45.2323	29.994	43.815	83.4147	3.22975	1.50275	0.831	1.00975	6.125	1.196	1.4765	0.27575
[truncated: 51 more columns]
