# Supplementary material for: Yeast β-glucan supplementation lowers insulin resistance without altering microbiota composition compared with placebo in subjects with type II diabetes: a phase I exploratory study
Source: Br J Nutr. 2024 Oct 23;132(9):1161–72. doi: 10.1017/S0007114524002526 (PMC11617109; doi:10.1017/S0007114524002526)
Supplement: Cronin et al. supplementary material 10 — Cronin et al. supplementary material [file S0007114524002526sup010.xlsx]

## Sheet: Sheet1
	Placebo_0_vs_Beta_Glucan_0	Placebo_4_vs_Beta_Glucan_4	Placebo_8_vs_Beta_Glucan_8	Placebo_0_vs_Placebo_4	Placebo_0_vs_Placebo_8	Placebo_4_vs_Placebo_8	Beta_Glucan_0_vs_Beta_Glucan_4	Beta_Glucan_0_vs_Beta_Glucan_8	Beta_Glucan_4_vs_Beta_Glucan_8
Lithocholic Acid	-0.638828	-0.00499069	-0.0865661	-0.0202626	0.296355	0.316617	0.613575	0.848617	0.235042
Ursocholic Acid	-1.55796	-0.708697	-0.192064	-0.191823	0.232672	0.424495	0.657434	1.59856	0.941128
Norursodeoxycholic Acid	-0.275436	-0.566778	-0.982822	-0.538661	-0.184513	0.354148	0.169996	0.1081	-0.061896
Nordeoxycholic Acid	-0.986934	-0.7523	-1.61137	-0.120755	0.387765	0.50852	0.113879	-0.236672	-0.350551
Diketolithocholic Acid	-0.842721	-0.552593	-1.17874	-0.0970513	0.501475	0.598526	0.193076	0.165451	-0.0276257
Oxohyocholic Acid	-1.44674	0.162365	-0.672437	-0.845299	-0.0438803	0.801419	0.763805	0.730422	-0.0333834
Tauroursodeoxycholic Acid	-1.01767	-0.0743147	-0.844251	-0.783184	0.0877763	0.87096	0.160167	0.261191	0.101024
Taurohyodeoxycholic Acid	-1.1088	-0.426861	-1.05402	-0.275677	-0.0360054	0.239671	0.406264	0.0187783	-0.387486
Taurodehydrocholic Acid	-0.319701	0.0594739	-0.683965	-0.205949	0.393283	0.599232	0.173226	0.0290195	-0.144206
Glycodehydrocholic Acid	-0.623537	-0.396192	-0.89647	0.0629738	0.365591	0.302617	0.29032	0.0926583	-0.197661
Oleic Acid	-0.221712	-0.125546	-0.3265	0.345156	0.461456	0.116301	-1.96903	0.356669	-0.084653
Docosahexaenoic Acid	-0.0779813	-1.599	-1.77752	0.0917995	-0.269483	-0.361283	-1.42922	-1.96903	-0.539809
